# Supplementary material for: Regulation of the physiology and virulence of Ralstonia solanacearum by the second messenger 2′,3′-cyclic guanosine monophosphate
Source: Nat Commun. 2023 Nov 23;14:7654. doi: 10.1038/s41467-023-43461-2 (PMC10667535; doi:10.1038/s41467-023-43461-2)
Supplement: Supplementary file 4 — Supplementary Data 1 [file 41467_2023_43461_MOESM4_ESM.xlsx]

## Sheet: Sheet1
Class	Locus Tag	Domain Architecture	GGDEF			Helix 6 Loop		EAL
			Active Site		I-Site RXXD			Binding Site EXLXR		Catalytic Site
GGDEF	RSp0398		LAARYGGEEF		ROGD
	RSp1203		TVARLGGDEF		RASD
	RSp1524		FAGRYGGEEF		RPGD
	RSp0253		HVARLGGDEF		RTQD
	RSc2432		LIGRLGGEEF		RSSD
	RSp0519		LFGRLGGDEF		RPHD
	RSp0281		FLGHVGGDDF
	RSc0375		TVARLAGDEF		RRTD
	RSp0012		GVARFGGDEF		RPGD
	RSp0400		LAARYGGEEF		RSGD
	RSc3143		FIARYGGEEF
	RSc1893		ITGRIGGEEF		RHGD
EAL	RSc3387					DDFGVGFAV		EALCR			EGVE
	RSp1623					DDFGTGAST		EGLVR			EGIE
GGDEF+EAL	RSc0510		TVARVGGDEF			DDFGTGYSS		EALVR			EGVE
	RSc1545		AIARLGGDEF			DDFGTGYSS		EALVR			EGVE
	RSp0334		LLARLGGDQF			DDFGIGFSS		EALMR			EGVE
	RSp1097		TVARLGSDEF			DDFGTGYSS		EALLR			EGVE
	RSp1208		VVGRIGPETF			EDFGATAHS		EFLLR			TRVE
	RSp0813		VLCRIGGDEF			DDFGTGYSS		EALVR			EGVE
	RSc0588		TLARLGGDEF			DDFGTGYSS		EVLLR			EGVE
	RSp1155		VIARLGGDEF			DDFGTGYSS		EALLR			EGVE
	RSp0254		TVARFGGDVF			DDFGTGYSS		EALIR			EGVE
	RSp0380		TVARLGGDEF			DDFGTGYSS		EALIR			EGVE
