# Supplementary material for: Regulation of the physiology and virulence of Ralstonia solanacearum by the second messenger 2′,3′-cyclic guanosine monophosphate
Source: Nat Commun. 2023 Nov 23;14:7654. doi: 10.1038/s41467-023-43461-2 (PMC10667535; doi:10.1038/s41467-023-43461-2)
Supplement: Supplementary file 5 — Supplementary Data 2 [file 41467_2023_43461_MOESM5_ESM.xlsx]

## Sheet: Sheet1
Gene ID	Gene Product	RpfR Homologue Identity (%)
RSc0510	probable signal transduction EAL-GGDEF domains transmembrane protein	42.63
RSc0588	probable signal transduction protein EAL-GGDEF domains	41.68
RSp0334	probable signal transduction protein EAL-GGDEF domains	41
RSp0813	probable signal transduction EAL-GGDEF domains transmembrane protein	40.75
RSp0380	probable signal transduction protein EAL-GGDEF domains	40.44
RSc1545	probable signal transduction EAL-GGDEF domains transmembrane protein	39.7
RSp0012	probable signal transduction GGDEF domain transmembrane protein	39.55
Rsp0254	probable signal transduction EAL-GGDEF domains transmembrane protein	37.95
RSp0400	putative signal transduction GGDEF domain transmembrane protein	37.79
RSp1203	probable signal transduction protein GGDEF domain	37.71
RSp1097	probable signal transduction EAL-GGDEF domains	37.7
RSp1155	probable signal transduction protein EAL-GGDEF domains	37.32
RSp0281	putative signal transduction protein GGDEF domain	36.51
RSc2432	putative signal transduction GGDEF domain transmembrane protein	35.97
RSp0398	putative signal transduction GGDEF domain transmembrane protein	35.63
RSc3387	probable two-component response regulator with EAL domain transcription regulator protein	35.09
RSc0375	probable signal transduction GGDEF domain transmembrane protein	34.98
RSp1524	putative signal transduction GGDEF domain transmembrane protein	34.29
RSp0519	putative signal transduction GGDEF domain transmembrane protein	33.91
RSc1893	putative signal transduction GGDEF domain transmembrane protein	32.11
RSc3143	putative signal transduction GGDEF domain transmembrane protein	31.98
RSp1208	probable signal transduction protein EAL-GGDEF domains	29.48
RSp1623	putative response regulator with EAL domain protein	27.5
RSp0253	putative signal transduction transmembrane protein	26.9
