# Supplementary material for: Regulation of the physiology and virulence of Ralstonia solanacearum by the second messenger 2′,3′-cyclic guanosine monophosphate
Source: Nat Commun. 2023 Nov 23;14:7654. doi: 10.1038/s41467-023-43461-2 (PMC10667535; doi:10.1038/s41467-023-43461-2)
Supplement: Supplementary file 6 — Supplementary Data 3 [file 41467_2023_43461_MOESM6_ESM.xlsx]

## Sheet: Sheet1
Bacteria	The identified receptor	Homologs	Description	Identity (%)	Reference
Pseudomonas aeruginosa	PilZ	RSc1786	PilZ domain-containing protein	50	1
	FleQ	RSp0009	sigma-54-dependent Fis family transcriptional regulator	36.82	2
	PelD	RSc2273	PelD GGDEF domain-containing protein	29.17	3
	FimX	RSc0588	EAL domain-containing protein	25.4	4
		RSp0334	EAL domain-containing protein	25.18
Escherichia coli	BdcA	RSp0305	3-oxoacyl-ACP reductase FabG	37.04	5
		RSc1052	3-oxoacyl-ACP reductase FabG	36.63
		RSc2504	SDR family oxidoreductase	31.97
		RSc1633	3-ketoacyl-ACP reductase	30.89
Caulobacter crescentus	PopA	RSp1155	EAL domain-containing protein	28.98	6
Vibrio cholerae	VpsT	RSp0980	response regulator transcription factor	27.86	7
	VpsR	RSp1667	sigma-54-dependent Fis family transcriptional regulator	30.77	8
		RSc3129	sigma-54-dependent Fis family transcriptional regulator	41.61
		RSc1186	sigma-54-dependent Fis family transcriptional regulator	34.84
		RSp1668	sigma-54-dependent Fis family transcriptional regulator	34.88
	MshE	RSc3115	type II secretion system ATPase GspE	42.5	9
		RSp0148	type II/IV secretion system protein	40.67
Myxococcus xanthus	SgmT	RSc3115	response regulator	30.75	10
Xanthomonas oryzae pv. oryzae	Filp	RSp0860	type III secretion system export apparatus subunit SctR	34.48	11
Xanthomonas campestris pv. campestris	XC_3703	RSc2549	YajQ family cyclic di-GMP-binding protein	44.79	12
