# Supplementary material for: Regulation of the physiology and virulence of Ralstonia solanacearum by the second messenger 2′,3′-cyclic guanosine monophosphate
Source: Nat Commun. 2023 Nov 23;14:7654. doi: 10.1038/s41467-023-43461-2 (PMC10667535; doi:10.1038/s41467-023-43461-2)
Supplement: Supplementary file 7 — Supplementary Data 4 [file 41467_2023_43461_MOESM7_ESM.xlsx]

## Sheet: Sheet1
Gene ID	Gene name	Sumit	Site	Description
RSc0022	RSc0022	26782	GGAAATGGGC	carbon starvation protein A
RSc0026	metW	31435	CGAAGTATTC	methionine biosynthesis protein MetW
RSc0060	mreC	65379	GGAAACCGGC	rod shape-determining protein MreC
RSp0239	glgB	304347	CGAGTTTGCC	1,4-alpha-glucan branching protein GlgB
RSp0246	ahpF	319740	CAAGATCTAA	alkyl hydroperoxide reductase subunit F
RSp0332	acnB	436321	GGAGATGGCG	bifunctional aconitate hydratase 2/2-methylisocitrate dehydratase
RSc0384	maiA	1144522	CGAGGCCGAC	maleylacetoacetate isomerase
RSp0394	fliJ	453714	CGAGCAGGGC	flagellar export protein FliJ
RSp0376	fliO	481063	GGCGCTCGAC	flagellar biosynthetic protein FliO
RSp0417	sbnA	528695	CGAGAACGCG	2,3-diaminopropionate biosynthesis protein SbnA
RSc0484	RSc0484	520456	CGGCACCGAC	amino acid ABC transporter ATP-binding protein
RSc0500	rurB	534869	CGAGGTTGGT	Holliday junction branch migration DNA helicase RuvB
RSc0551	recA	596723	CGAGATGGGC	recombinase RecA
RSp0674	RSp0674	859425	GGAGCGCTGC	DUF4810 domain-containing protein
RSp0688	RSp0688	874983	GGTGCAGTCG	DUF2165 family protein
RSc0741	cheY	1765843	GGTGATGGCG	chemotaxis response regulator CheY
RSc0910	RSc0910	961739	GGAAGTCATG	integration host factor subunit beta
RSc0921	RSc0921	972048	CGAGATCCAG	ABC transporter permease
RSp0940	accC	1187134	CGAGATCGTC	acetyl-CoA carboxylase biotin carboxylase subunit
RSp0963	RSp0963	1216535	GGAGATGGAG	ribonucleoside triphosphate reductase
RSp0975	narH	1229245	CGAGACCAGC	nitrate reductase subunit beta
RSc0996	RSc0996	1047835	GGAAAACAGC	VWA domain-containing protein
RSc1009	RSc1009	1060635	CGTGCGTCGG	IS5 family transposase
RSc1012	RSc1012	1063533	CGAGAAGGCG	recombinase
RSp1020	epsA	1286059	GGAAGTCGCC	polysaccharide biosynthesis/export family protein
RSc1101	RSc1101	1157712	CGAGAACGCC	sarcosine oxidase subunit beta family protein
RSc1126	RSc1126	1184712	CGAGGGCAGC	CTP synthase
RSc1127	kdsA	1185983	CGAGCGCCAC	3-deoxy-8 phosphooctulonate synthase
RSc1207	rpoS	1276081	CGAGCAATCC	RNA polymerase sigma factor RpoS
RSc1267	RSc1267	1346721	CGAGCTCGCC	sn-glycerol-3-phosphate import ATP-binding protein UgpC
RSp1279	fumC	1619704	GACCATCGAC	class II fumarate hydratase
RSc1310	RSc1310	1395235	CGAGAACGGC	50S ribosomal protein L9
RSc1431	guaA	1530600	CGAGCGCGAA	glutamine-hydrolyzing GMP synthase
RSc1520	leuE	1621755	CGAGCTGACC	leucine efflux protein LeuE
RSc1521	carB	1623782	CGAGCAGAAC	carbamoyl-phosphate synthase large subunit
RSp1581	RSp1581	1984650	GGAAACGTAC	catalase
RSc1600	aceE	1718118	GGATGGCGGC	pyruvate dehydrogenase
RSc1601	aceF	1719223	GGATCGCTAC	dihydrolipoyllysine-residue acetyltransferase
RSc1714	RSc1714	1831977	CGAGATCATG	HU family DNA-binding protein
RSc1734	RSc1734	1856212	CGAGAAGCTC	ABC transporter ATP-binding protein
RSc1955	RSc1955	2133824	CGATTCCGAC	fumarate hydratase
RSc2009	yaaA	2188839	GGTACGGCTG	peroxide stress protein YaaA
RSc2074	RSc2074	2248584	CGTACTCGCC	phosphatidylserine decarboxylase
RSc2097	xdhC	2270377	GGTGAACCAC	xanthine dehydrogenase accessory protein
RSc2215	rpoD	2401333	GGTGAGCAGC	RNA polymerase sigma factor RpoD
RSc2260	RSc2260	2452254	GGAAATGGTC	amino acid ABC transporter ATP-binding protein
RSc2381	metG	2585994	CGAGGCCGGC	methionine--tRNA ligase
RSc2414	RSc2414	2620039	GGTAGCGATG	DNA polymerase III subunit chi
RSc2447	nadB	2652398	GGAACTGGGC	L-aspartate oxidase
RSc2526	sodB	2733554	GGAGGTGGAC	superoxide dismutase
RSc2550	murB	2759103	CGAGCTTGAA	UDP-N-acetylmuramate dehydrogenase
RSc0268	RSc0268	302433	GGTGATGTTC	dienelactone hydrolase family protein
RSc2687	RSc2687	2895256	CGACTTCGAC	DNA starvation/stationary phase protection protein
RSc2735	phcB	2943114	CCTGCCCGAC	class I SAM-dependent methyltransferase
RSc2834	secA	3049336	CGTTCTCGAC	preprotein translocase subunit SecA
RSc2840	ftsA	3055320	GGTGATCTGG	cell division protein FtsA
RSc2882	trpG	3110521	CGAACCCGAC	aminodeoxychorismate/anthranilate synthase component II
RSc2909	mdoH	3136558	CGTGGTCGAC	glucans biosynthesis glucosyltransferase MdoH
RSc2927	RSc2927	3159106	GGAAGTAGCC	cytochrome c1
RSc2964	RSc2964	3194906	GGTGACGCAC	glutamate synthase subunit beta
RSc3059	RSc3059	3296760	GGTGATGGGC	MFS transporter
RSc3060	RSc3060	3298339	GGAAATGGGC	MFS transporter
RSc3116	gspF	3353652	GGTATCGGCC	type II secretion system inner membrane protein GspF
RSc3128	RSc3128	3373718	GGAAGTGATC	aldehyde dehydrogenase
RSc3286	solI	3537507	GCAAATTCCG	acyl-homoserine-lactone synthase SolI
RSc3295	gcvP	3547944	CAAGATCAAG	aminomethyl-transferring glycine dehydrogenase
