# Supplementary material for: Regulation of the physiology and virulence of Ralstonia solanacearum by the second messenger 2′,3′-cyclic guanosine monophosphate
Source: Nat Commun. 2023 Nov 23;14:7654. doi: 10.1038/s41467-023-43461-2 (PMC10667535; doi:10.1038/s41467-023-43461-2)
Supplement: Supplementary file 8 — Supplementary Data 5 [file 41467_2023_43461_MOESM8_ESM.xlsx]

## Sheet: Sheet1
Gene ID	Description	Log2 fold change
		RSp0334	RSp0980
RS_RS00015	membrane protein insertase YidC	-6.66	-4.39
RS_RS00040	efflux transporter outer membrane subunit	-6.05	-1.93
RS_RS00045	efflux RND transporter permease subunit	-6.76
RS_RS00050	efflux RND transporter periplasmic adaptor subunit	-3.26	-2.09
RS_RS00110	carbon starvation protein A		3.66
RS_RS00115	YbdD/YjiX family protein		4.12
RS_RS00125	phasin family protein	-5.76
RS_RS00145	4-aminobutyrate--2-oxoglutarate transaminase	1.86	1.75
RS_RS00210	HslU--HslV peptidase ATPase subunit	2.51	1.66
RS_RS00230	RNA polymerase-binding protein DksA	-3.44
RS_RS00445	lytic transglycosylase domain-containing protein	-3.19
RS_RS00470	adenosylhomocysteinase	-3.15
RS_RS00520	hypothetical protein	-4.64	-2.65
RS_RS00600	amino acid ABC transporter substrate-binding protein	-6.06	-2.57
RS_RS00655	GYD domain-containing protein	3.56
RS_RS00660	methionine adenosyltransferase	-3.82	-3.02
RS_RS01055	GMP synthase	3.01	1.96
RS_RS01220	IS21-like element ISRso6 family transposase	2.72
RS_RS01440	hypothetical protein	-3.35
RS_RS01585	lipoyl synthase	-3.92
RS_RS02045	KpsF/GutQ family sugar-phosphate isomerase	-4.97
RS_RS02080	excinuclease ABC subunit UvrA	-4.83
RS_RS02250	FAD/FMN-binding oxidoreductase	-2.11
RS_RS02435	50S ribosomal protein L13	-5.86
RS_RS02780	succinate--CoA ligase subunit alpha	-3.69
RS_RS02840	branched-chain amino acid transaminase	-3.51
RS_RS03045	hypothetical protein		-5.95
RS_RS03230	chaperonin GroEL	-6.63	-1.67
RS_RS03265	pilus assembly protein	3.95
RS_RS03310	Flp family type IVb pilin	2.23
RS_RS03315	Flp family type IVb pilin	2.72
RS_RS03320	Flp family type IVb pilin	2.15
RS_RS03325	Flp family type IVb pilin	4.72
RS_RS03670	serine hydroxymethyltransferase	-3.77
RS_RS03870	glycoside hydrolase family 3 protein	-4.82	-2.63
RS_RS03975	glutamine--tRNA ligase/YqeY domain fusion protein	-3.98
RS_RS04095	helix-turn-helix transcriptional regulator	3.12
RS_RS04125	type III secretion system YopJ family effector PopP1		-4.94
RS_RS04205	IS5-like element ISRso9 family transposase		-3.93
RS_RS04230	hypothetical protein	3.11
RS_RS04260	phage portal protein	4.53
RS_RS04265	hypothetical protein	2.46
RS_RS04305	hypothetical protein	3.3
RS_RS04315	hypothetical protein	3.09
RS_RS04355	hypothetical protein	5.75	3.88
RS_RS04365	hypothetical protein	2.82
RS_RS04370	hypothetical protein	3.14
RS_RS04375	hypothetical protein	3.28
RS_RS04385	hypothetical protein	5.28
RS_RS04475	OmpA family protein	-6.28
RS_RS04480	DNA gyrase subunit A	-2.68	-1.76
RS_RS04520	30S ribosomal protein S1	-6.9	-5.03
RS_RS04605	D-amino acid dehydrogenase	2.78	3.25
RS_RS04750	type VI secretion system tip protein VgrG		-4.51
RS_RS04830	type IIA DNA topoisomerase subunit B	-3.12
RS_RS05195	phosphate acyltransferase PlsX	-1.63
RS_RS05210	3-oxoacyl-ACP reductase FabG	-3.94	-1.65
RS_RS05220	beta-ketoacyl-ACP synthase II	-3.22	-2.76
RS_RS05620	phosphopyruvate hydratase	-1.59
RS_RS05725	peptidylprolyl isomerase	-2.15
RS_RS05740	LysR substrate-binding domain-containing protein		2.54
RS_RS05825	acetyl-CoA carboxylase carboxyltransferase subunit alpha	-4.51	-1.98
RS_RS06045	RNA polymerase sigma factor RpoS	-4.63	-2.75
RS_RS06065	nucleoside-diphosphate kinase	-6.24	-4.3
RS_RS06090	histidine--tRNA ligase	-3.06	-3.22
RS_RS06100	outer membrane protein assembly factor BamB	-6.22	-4.05
RS_RS06140	adenylosuccinate synthase	-2.43
RS_RS06270	ATP-dependent RNA helicase HrpA	-5.22
RS_RS06305	3-hydroxylaminophenol mutase	-4.45
RS_RS06325	hypothetical protein		2.13
RS_RS06460	translation initiation factor IF-2	-4.59
RS_RS06455	transcription termination factor NusA	-1.61	-1.67
RS_RS06555	30S ribosomal protein S6	-3.47	-3.02
RS_RS06610	4-deoxy-4-formamido-L-arabinose-phosphoundecaprenol deformylase	-2.27	-2.84
RS_RS06615	bifunctional UDP-4-keto-pentose/UDP-xylose synthase	-2.88
RS_RS06650	pyridoxal phosphate-dependent aminotransferase	-3.46	-3.02
RS_RS06660	threonine synthase	-3.84	-2.95
RS_RS06770	2TM domain-containing protein	4.39
RS_RS06870	lysophospholipid transporter LplT	-3.83	-1.87
RS_RS06905	MurR/RpiR family transcriptional regulator		2.44
RS_RS06910	isoaspartyl peptidase/L-asparaginase		3.15
RS_RS07015	NAD-dependent DNA ligase LigA	-2.19	-2.74
RS_RS07050	translation elongation factor Ts	-5.43
RS_RS07085	outer membrane protein assembly factor BamA	-6.94	-1.94
RS_RS07105	acyl-ACP--UDP-N-acetylglucosamine O-acyltransferase	-1.54
RS_RS07130	phosphoenolpyruvate synthase	-2.14
RS_RS07180	glutamine-hydrolyzing GMP synthase	-4.69	-1.53
RS_RS07480	hypothetical protein		-4.7
RS_RS07655	ATP-dependent zinc metalloprotease FtsH	-3.58	-3.2
RS_RS07665	phosphoglucosamine mutase	-3.13
RS_RS07775	Dyp-type peroxidase	-3.28
RS_RS07940	threonine--tRNA ligase	-3.75
RS_RS08060	dihydrolipoyllysine-residue acetyltransferase	-4.03	-2.11
RS_RS08070	dihydrolipoyl dehydrogenase	-2.05
RS_RS08100	D-alanyl-D-alanine endopeptidase	-3.14
RS_RS08200	outer membrane protein assembly factor BamD	-5.22	-3.02
RS_RS08230	3-ketoacyl-ACP reductase	-2.37
RS_RS08390	hypothetical protein	5.63
RS_RS08395	hypothetical protein	3.65
RS_RS08405	hypothetical protein	2.64
RS_RS08410	hypothetical protein	3.18	2.01
RS_RS08415	hypothetical protein		-3.72
RS_RS08440	hypothetical protein	3.71
RS_RS08445	hypothetical protein	4.32
RS_RS08465	HNH endonuclease	2.6
RS_RS08490	HK97 family phage prohead protease	3.04
RS_RS08500	head-tail connector protein	1.78
RS_RS08505	phage head closure protein	5.1
RS_RS08510	hypothetical protein	2.07
RS_RS08525	phage tail assembly chaperone	3.54
RS_RS08530	DUF1799 domain-containing protein	2.98
RS_RS08540	phage tail protein	2.28
RS_RS08570	type II toxin-antitoxin system HicB family antitoxin		-5.83
RS_RS08575	type II toxin-antitoxin system HicA family toxin		-4.84
RS_RS08585	hypothetical protein	5.16
RS_RS08595	glycoside hydrolase family protein	3.13
RS_RS08600	hypothetical protein	3.46
RS_RS08605	hypothetical protein	3.74
RS_RS08625	LysM peptidoglycan-binding domain-containing protein		-4.08
RS_RS08645	ATP-dependent Clp endopeptidase proteolytic subunit ClpP	-6.59
RS_RS08650	ATP-dependent Clp protease ATP-binding subunit ClpX	-7.8	-3.87
RS_RS08710	phosphoribosylformylglycinamidine synthase	-3.67
RS_RS08790	ABC transporter substrate-binding protein	-5.97	-3.56
RS_RS09165	lysine N(6)-hydroxylase/L-ornithine N(5)-oxygenase family protein	-4.06	-3.95
RS_RS09215	acyl-CoA thioesterase	2.79
RS_RS09420	hypothetical protein	3.37
RS_RS09430	helix-turn-helix domain-containing protein	3.03
RS_RS09435	AlpA family phage regulatory protein		-4.77
RS_RS09585	AlpA family transcriptional regulator		2.67
RS_RS09640	phage tail protein	1.97
RS_RS09655	phage tail assembly protein	2.13	1.68
RS_RS09660	phage major tail tube protein	2.15	2.19
RS_RS09665	phage tail sheath protein		2.36
RS_RS09690	baseplate assembly protein		2.12
RS_RS09695	GPW/gp25 family protein		2.24
RS_RS09700	phage baseplate assembly protein V		2.59
RS_RS09730	phage holin family protein	5.69
RS_RS09735	putative holin	2.87	2.18
RS_RS09740	tail protein X	4.14	3.03
RS_RS09745	head completion/stabilization protein	4.18	4.26
RS_RS09750	terminase endonuclease subunit		1.84
RS_RS09755	phage major capsid protein P2 family		1.75
RS_RS09760	GPO family capsid scaffolding protein	3.76	2.73
RS_RS09785	type VI secretion system tip protein VgrG		2.5
RS_RS09790	hypothetical protein		-3.53
RS_RS10055	hypothetical protein	-2.39
RS_RS10085	hypothetical protein	-3.76	-1.65
RS_RS10175	fatty acid desaturase	-4.21	-1.94
RS_RS10285	NADH-quinone oxidoreductase subunit M	-2.75
RS_RS10335	NADH-quinone oxidoreductase subunit C	-2.23
RS_RS10320	NADH-quinone oxidoreductase subunit NuoF	-2.18
RS_RS10375	polyribonucleotide nucleotidyltransferase	-3.28
RS_RS10420	acetolactate synthase 3 catalytic subunit	-2.79
RS_RS10460	diacylglycerol kinase	3.39
RS_RS10570	hypothetical protein	-2.54
RS_RS10700	hypothetical protein	1.75
RS_RS10720	helix-turn-helix transcriptional regulator	2.08
RS_RS10800	bifunctional (p)ppGpp synthetase/guanosine-3',5'-bis(diphosphate) 3'-pyrophosphohydrolase	-3.76
RS_RS10805	DNA-directed RNA polymerase subunit omega	-3.98
RS_RS10990	YebC/PmpR family DNA-binding transcriptional regulator	-2.25
RS_RS11330	ABC transporter substrate-binding protein	-1.56
RS_RS11145	GTP cyclohydrolase FolE2	-2.93
RS_RS11435	hypothetical protein	-1.53
RS_RS11490	high-potential iron-sulfur protein	5.22
RS_RS11545	prepilin-type N-terminal cleavage/methylation domain-containing protein	3.75
RS_RS11550	type II secretion system GspH family protein	2.98
RS_RS11560	secretion system X translation initiation factor	3.24
RS_RS11565	hypothetical protein	3.79
RS_RS11570	hypothetical protein	2.34
RS_RS11670	helix-turn-helix domain-containing protein		-4.24
RS_RS11890	superoxide dismutase family protein	-2.67
RS_RS12120	leucyl aminopeptidase	-2.83
RS_RS12225	acetylornithine transaminase	-4.77	-3.2
RS_RS12300	acyl-CoA desaturase	-4.21	-3.75
RS_RS12375	ATP-dependent Clp protease adaptor ClpS	2.28	1.67
RS_RS12470	helix-turn-helix domain-containing protein		-3.56
RS_RS12490	hypothetical protein	-2.54	-3.29
RS_RS12605	hypothetical protein	-2.74	-2.46
RS_RS12675	MotA/TolQ/ExbB proton channel family protein	2.89	1.95
RS_RS12890	metal-binding protein	3.03
RS_RS12930	hypothetical protein	3.05
RS_RS12945	VirB3 family type IV secretion system protein	3.28
RS_RS12950	TrbC/VirB2 family protein	3.59
RS_RS12960	CopG family transcriptional regulator	3.51
RS_RS12970	EexN family lipoprotein		-5.13
RS_RS12975	LysR substrate-binding domain-containing protein		-2.84
RS_RS12990	AraC family transcriptional regulator		-4.66
RS_RS12995	MmcQ/YjbR family DNA-binding protein		-4.87
RS_RS13025	AraC family transcriptional regulator		-3.65
RS_RS13030	ATP-dependent helicase		-4.39
RS_RS13035	transcriptional regulator	1.78	1.52
RS_RS13060	AAA family ATPase		-7.48
RS_RS13065	replication initiator protein A	2.59
RS_RS13070	helix-turn-helix domain-containing protein	5.18
RS_RS13120	DUF945 domain-containing protein	3.46
RS_RS13125	AAA family ATPase	-3.18	-2.8
RS_RS13165	polynucleotide adenylyltransferase PcnB	-2.97
RS_RS13250	histidine ammonia-lyase	-2.14
RS_RS13260	histidine utilization repressor	2.11	1.65
RS_RS13315	metalloprotease TldD	-2.38
RS_RS13585	protein translocase subunit SecD	-3.18
RS_RS13560	hypothetical protein	2.54
RS_RS13680	response regulator	-7.53	-4.93
RS_RS13685	SAM-dependent methyltransferase PhcB	-2.57	-2.04
RS_RS13700	response regulator	-5.86	-3.05
RS_RS13730	leucine--tRNA ligase	-2.31
RS_RS13740	outer membrane protein assembly factor BamE	-6.22	-1.75
RS_RS13750	LysR family transcriptional regulator	-6.72	-3.09
RS_RS13755	type I glyceraldehyde-3-phosphate dehydrogenase	-4.39	-2.01
RS_RS13915	UDP-N-acetylmuramate:L-alanyl-gamma-D-glutamyl-meso-diaminopimelate ligase	-3.01
RS_RS13940	acetyl-CoA carboxylase biotin carboxylase subunit	-3.13
RS_RS14110	50S ribosomal protein L21	-4.2
RS_RS14190	UDP-3-O-acyl-N-acetylglucosamine deacetylase	-2.14
RS_RS14385	enoyl-CoA hydratase	-6.31	-2.13
RS_RS14390	acetyl-CoA isomerase PaaG		3.05
RS_RS14435	aminodeoxychorismate/anthranilate synthase component II	-3.58	-2.47
RS_RS14505	hypothetical protein	2.34
RS_RS14540	hypothetical protein	-3.53
RS_RS14695	porin	-4.45
RS_RS14855	glutamate synthase subunit beta	-4.71
RS_RS14860	glutamate synthase-related protein	-5.64	-1.72
RS_RS14890	type IV pilus secretin PilQ	-7.22
RS_RS15000	DNA-directed RNA polymerase subunit alpha	-3.54	-1.74
RS_RS15025	preprotein translocase subunit SecY	-4.35	-2.01
RS_RS15040	30S ribosomal protein S5	-3.66	-2.03
RS_RS15060	30S ribosomal protein S14	-3.23	-1.67
RS_RS15110	50S ribosomal protein L2	-4.96	-2.98
RS_RS15220	50S ribosomal protein L11	-3.19
RS_RS15230	preprotein translocase subunit SecE	-5.14	-2.94
RS_RS15240	elongation factor Tu	-4.04
RS_RS15330	ABC transporter substrate-binding protein	-1.98	-1.78
RS_RS15435	hypothetical protein	2.35
RS_RS15525	porin	-3.63	-1.81
RS_RS15625	type II secretion system protein GspL	-3.08	-2.47
RS_RS15640	type II secretion system secretin GspD	-6.74	-3.94
RS_RS15645	type II secretion system ATPase GspE	-4.14	-3.01
RS_RS15720	sigma-54-dependent Fis family transcriptional regulator	-5.48	-2.48
RS_RS16060	efflux RND transporter permease subunit		-5.76
RS_RS16070	TetR/AcrR family transcriptional regulator		-3.79
RS_RS16135	IS5 family transposase		2.35
RS_RS16180	DNA-binding protein	4.18
RS_RS16465	acyl-homoserine-lactone synthase SolI	-3.78	-2.18
RS_RS16535	branched-chain amino acid ABC transporter substrate-binding protein	-5.87	-2.85
RS_RS16590	DUF3562 domain-containing protein		2.53
RS_RS16625	F0F1 ATP synthase subunit gamma	-2.77	-2.08
RS_RS16630	F0F1 ATP synthase subunit alpha	-4.07	-1.78
RS_RS16915	hypothetical protein	-3.13	-2.64
RS_RS17035	short-chain dehydrogenase	2.18	1.56
RS_RS17175	DNA cytosine methyltransferase		-3.82
RS_RS17185	DNA polymerase III subunit beta	-3.52	-1.84
RS_RS17205	cold-shock protein	-7.34	-2.87
RS_RS17225	UTP--glucose-1-phosphate uridylyltransferase GalU		2.04
RS_RS17260	ABC transporter substrate-binding protein	-2.34	-1.74
RS_RS17455	GlxA family transcriptional regulator		-1.75
RS_RS17460	serine hydroxymethyltransferase		-5.76
RS_RS17490	electron transfer flavoprotein subunit beta/FixA family protein		-6.39
RS_RS17640	type VI secretion system tip protein VgrG		-5.13
RS_RS17690	carbonic anhydrase	-4.91
RS_RS17695	SulP family inorganic anion transporter	-3.81
RS_RS17770	AAA family ATPase		-6.21
RS_RS17830	type II secretion system GspH family protein	3.02
RS_RS17825	type II secretion system GspH family protein	2.06
RS_RS17840	hypothetical protein	3.26
RS_RS17850	hypothetical protein	2.68
RS_RS17915	endoglucanase precursor (endo-1,4-beta-glucanase)(cellulase) protein EGL	-6.79	-3.92
RS_RS17960	hypothetical protein	-3.14	-1.78
RS_RS17965	hypothetical protein	-3.54
RS_RS17970	hypothetical protein	-2.59
RS_RS18320	glycogen synthase GlgA		1.95
RS_RS18340	alkyl hydroperoxide reductase subunit F		3.21
RS_RS18575	calcium-binding protein	-6.45	-4.92
RS_RS18580	hypothetical protein	-6.18	-3.09
RS_RS18630	PadR family transcriptional regulator	-3.08
RS_RS18745	bifunctional aconitate hydratase 2/2-methylisocitrate dehydratase	-4.52	-2.1
RS_RS18755	EAL domain-containing protein	-10.67
RS_RS18775	response regulator transcription factor	-3.22
RS_RS18800	flagellar basal body rod protein FlgC	-2.39	-2.01
RS_RS18805	flagellar basal body rod modification protein FlgD	-3.94	-3.21
RS_RS18935	phosphopantetheine-binding protein	3.17
RS_RS18960	flagellar type III secretion system pore protein FliP	1.65
RS_RS18965	flagellar biosynthetic protein FliO	-3.15	-1.83
RS_RS18980	flagellar basal body-associated protein FliL	-2.67	-1.67
RS_RS19040	flagellar motor switch protein FliG	-2.97	-2.98
RS_RS19045	flagellar assembly protein FliH	-1.98
RS_RS19245	hypothetical protein	-2.94	-3.02
RS_RS19355	RHS repeat protein		-2.78
RS_RS19365	IS3 family transposase		-5.17
RS_RS19375	hypothetical protein		-3.4
RS_RS19415	prepilin-type N-terminal cleavage/methylation domain-containing protein	4.28
RS_RS19420	type II secretion system GspH family protein	3.26
RS_RS19425	hypothetical protein	2.93
RS_RS19430	hypothetical protein		-6.43
RS_RS19450	type IV secretion protein Rhs		-4.83
RS_RS19485	arginine deiminase-related protein		2.58
RS_RS19615	hypothetical protein	3.42
RS_RS19630	mechanosensitive ion channel family protein		3.19
RS_RS19720	M1 family metallopeptidase	-4.44
RS_RS19820	hypothetical protein	-3.11
RS_RS19995	hypothetical protein	-3.17
RS_RS20010	2C2-phenylacetyl-CoA epoxidase subunit B		1.73
RS_RS20015	phenylacetate-CoA oxygenase subunit PaaC		2.68
RS_RS20020	phenylacetate-CoA oxygenase subunit PaaJ		2.27
RS_RS20025	phenylacetate-CoA oxygenase/reductase subunit PaaK		6.26
RS_RS20050	TetR/AcrR family transcriptional regulator		-1.98
RS_RS20070	GTP-binding protein		-3.18
RS_RS20410	AraC family transcriptional regulator	-1.57	-1.95
RS_RS20430	fumarylacetoacetase	-2.47
RS_RS20665	hypothetical protein	-3.21
RS_RS20670	type VI secretion system contractile sheath small subunit	-6.17	-5.04
RS_RS20675	type VI secretion system contractile sheath large subunit	-3.57
RS_RS20680	Hcp family type VI secretion system effector	-4.59
RS_RS20690	type VI secretion system baseplate subunit TssF	-6.05
RS_RS20700	type VI secretion system ATPase TssH	-6.65	-5.4
RS_RS20770	type VI secretion protein VasK	-6.53	-3.59
RS_RS20855	acyl carrier protein	2.25
RS_RS20945	helix-turn-helix transcriptional regulator	-3.28
RS_RS21255	type III secretion system protein SctP	2.71
RS_RS21240	type III secretion system export apparatus subunit SctS	2.46
RS_RS21285	type III secretion protein HrpB4	2.26
RS_RS21380	LysR family transcriptional regulator		-4.66
RS_RS21410	4-oxalocrotonate tautomerase	5.11
RS_RS21465	hypothetical protein		-3.88
RS_RS21475	DUF4437 domain-containing protein	4.14
RS_RS21640	RraA family protein	2.58
RS_RS21670	NAD(P) transhydrogenase subunit alpha	3.44
RS_RS21845	response regulator transcription factor	-1.79	-12.21
RS_RS21860	helix-turn-helix transcriptional regulator	-3.17
RS_RS21885	hypothetical protein	3.29	1.68
RS_RS21890	SCO family protein	2.52	2.27
RS_RS21895	cytochrome c		2.23
RS_RS21945	hypothetical protein	-1.93
RS_RS21950	hypothetical protein	-2.95
RS_RS21955	hypothetical protein	-4.08	-1.98
RS_RS21960	hypothetical protein	-1.96
RS_RS22020	EPS I polysaccharide export inner membrane protein EpsE	-6.43	-2.49
RS_RS22025	ndp-n-acetyl-d-galactosaminuronic acid dehydrogenase oxidoreductase protein EpsD	-6.32	-3.2
RS_RS22030	udp-n-acetylglucosamine 2-epimerase (udp-glcnac-2-epimerase) protein EpsC	-7.68	-4.38
RS_RS22035	polysaccharide biosynthesis tyrosine autokinase EpsB	-9.39	-3.59
RS_RS22040	protein-tyrosine-phosphatase	-6.39	-4.59
RS_RS22045	EPS I polysaccharide export outer membrane protein EpsA	-8.31	-5.43
RS_RS22305	ShlB/FhaC/HecB family hemolysin secretion/activation protein	-3.82	-1.67
RS_RS22310	Gfo/Idh/MocA family oxidoreductase		2.26
RS_RS22390	Flp family type IVb pilin	-5.97
RS_RS22410	helix-turn-helix transcriptional regulator	-2.56
RS_RS22450	alpha-trehalose-phosphate synthase (UDP-forming)		2.58
RS_RS22615	type VI secretion system tip protein VgrG	-4.87
RS_RS22825	Ig-like domain-containing protein	-5.85	-1.85
RS_RS22840	HlyD family efflux transporter periplasmic adaptor subunit	-5.49	-3.67
RS_RS22875	bifunctional 4-hydroxy-2-oxoglutarate aldolase/2-dehydro-3-deoxy-phosphogluconate aldolase	-2.13
RS_RS22935	oligosaccharide repeat unit polymerase	-5.52	-2.42
RS_RS22940	diguanylate cyclase	-2.69	-1.65
RS_RS23095	RraA family protein	2.95
RS_RS23325	carbohydrate kinase	-4.21
RS_RS23330	hypothetical protein	-1.93
RS_RS23350	sucrose-specific PTS transporter subunit IIBC	-4.99	-4.22
RS_RS23355	LacI family transcriptional regulator	-8.54	-5.45
RS_RS23380	type IV pilus modification protein PilV	2.48
RS_RS23445	RHS repeat protein	-5.49	-3.43
RS_RS23550	MFS transporter		-3.21
RS_RS23575	RHS repeat protein	-4.92	-4.3
RS_RS23655	LysE family translocator		-4.13
RS_RS23670	LysR substrate-binding domain-containing protein		-5.16
RS_RS23680	MFS transporter	2.03
RS_RS23715	c-type cytochrome	2.35
RS_RS23900	chemoreceptor glutamine deamidase CheD	2.51
RS_RS23925	chemotaxis protein	-2.09
RS_RS24015	alpha/beta hydrolase		2.14
RS_RS24030	cupin domain-containing protein		2.11
RS_RS24040	amino acid adenylation domain-containing protein		2.53
RS_RS24060	methionine--tRNA ligase		1.99
RS_RS24095	cyclopropane fatty acyl phospholipid synthase		3.25
RS_RS24230	hypothetical protein	2.66	2.13
RS_RS24290	acetyl-CoA carboxylase biotin carboxylase subunit family protein	-2.55
RS_RS24295	carbamoyltransferase	-3.43
RS_RS24335	fimbrial biogenesis outer membrane usher protein		-3.02
RS_RS24340	molecular chaperone		-3.24
RS_RS24345	spore coat U domain-containing protein		-5.33
RS_RS24355	formylglycine-generating enzyme family protein	2.66	1.82
RS_RS24365	DUF2249 domain-containing protein	6.77
RS_RS24370	nitric-oxide reductase large subunit	2.34	1.78
RS_RS24495	isopenicillin N synthase family oxygenase	-3.19
RS_RS24535	hypothetical protein		-2.84
RS_RS24615	glucose-6-phosphate dehydrogenase	-3.18	-1.76
RS_RS24620	phosphogluconate dehydratase	-2.16
RS_RS24725	catalase	-3.05
RS_RS24800	HNH endonuclease	2.43	2.01
RS_RS24810	hypothetical protein	-1.77
RS_RS24835	hypothetical protein	-4.84
RS_RS24945	D-xylose ABC transporter substrate-binding protein	-2.34
RS_RS24950	xylose ABC transporter ATP-binding protein	-4.17	-3.02
RS_RS25045	hypothetical protein	-2.84
RS_RS25110	sigma-54 dependent transcriptional regulator	-3.89
RS_RS25115	hypothetical protein	4.71
RS_RS25120	RNA polymerase factor sigma-54		2.13
RS_RS25220	50S ribosomal protein L34	2.19	1.58
RS_RS25405	ogr/Delta-like zinc finger family protein	3.34
RS_RS25490	helix-turn-helix domain-containing protein		-4.69
RS_RS25505	DNA-binding protein		-4.2
RS_RS25755	hypothetical protein	2.94	2.19
RS_RS25800	hypothetical protein		-6.05
RS_RS25825	ATP-binding protein		-3.45
RS_RS25900	IS5 family transposase		-5.49
RS_RS25925	hypothetical protein	-2.34	-2.55
RS_RS25985	hypothetical protein	-1.78
RS_RS26125	hypothetical protein		-3.55
RS_RS26140	hypothetical protein	-1.94
RS_RS26145	type III secretion system effector protein		-3.89
RS_RS26155	glycoside hydrolase family 6 protein	-4.73
RS_RS26710	hypothetical protein		-2.85
RS_RS26740	hypothetical protein	-1.63
RS_RS26760	hypothetical protein	3.12
RS_RS26765	hypothetical protein	-2.53
RS_RS26780	hypothetical protein	-3.78
RS_RS26875	hypothetical protein	3.42
RS_RS26910	hypothetical protein	3.71
RS_RS26980	hypothetical protein	1.74
RS_RS27005	hypothetical protein		-3.01
RS_RS27085	hypothetical protein	2.12
RS_RS27135	hypothetical protein	3.06	2.11
RS_RS27220	hypothetical protein	3.73
RS_RS27250	nucleotide-binding protein		-2.72
RS_RS27270	hypothetical protein	2.02	1.81
RS_RS27430	hypothetical protein	-3.35
RS_RS27460	hypothetical protein	2.75	1.79
RS_RS27495	hypothetical protein	3.74	3.08
RS_RS27695	hypothetical protein	-3.01
RS_RS27705	hypothetical protein		-3.98
