# Supplementary material for: Regulation of the physiology and virulence of Ralstonia solanacearum by the second messenger 2′,3′-cyclic guanosine monophosphate
Source: Nat Commun. 2023 Nov 23;14:7654. doi: 10.1038/s41467-023-43461-2 (PMC10667535; doi:10.1038/s41467-023-43461-2)
Supplement: Supplementary file 9 — Supplementary Data 6 [file 41467_2023_43461_MOESM9_ESM.xlsx]

## Sheet: Sheet1
Strain or plasmid	Phenotype and/or characteristic(s)a	Source or reference
R. solanacearum
GMI1000	Wild-type strain of R. solanacearum	ATCCBAA-1114
GMI1000(PepsA-lacZ)	GMI1000 harboring the reporter construct PepsA-lacZ	13
∆RSp0334	Deletion mutant with RSp0334 being deleted	This study
∆RSp0334(RSp0334)	Mutant ∆RSp0334 harboring the expression construct pLAFR3- RSp0334	This study
∆RSp0980	Deletion mutant with RSp0980 being deleted	This study
∆RSp0980(RSp0980)	Mutant ∆RSp0980 harboring the expression construct pLAFR3- RSp0980	This study
∆RSp0380	Deletion mutant with RSp0380 being deleted	This study
∆RSc0588	Deletion mutant with RSc0588 being deleted	This study
∆RSp1155	Deletion mutant with RSp1155 being deleted	This study
∆RSp0813	Deletion mutant with RSp0813 being deleted	This study
∆RSc0510	Deletion mutant with RSc0510 being deleted	This study
∆RSp0524	Deletion mutant with RSp0524 being deleted	This study
∆RSc1545	Deletion mutant with RSc1545 being deleted	This study
∆RSp1097	Deletion mutant with RSp1097 being deleted	This study
∆RSp0334(GGDQF)	Mutant ∆RSp0334 harboring the expression construct pLAFR3-GGDQF	This study
∆RSp0334(EAL)	Mutant ∆RSp0334 harboring the expression construct pLAFR3-EAL	This study
∆RSp0334(RSp0334AAAAA)	Mutant ∆RSp0334 harboring the expression construct pLAFR3-RSp0334AAAAA	This study
∆RSp0334(RSp0334G546A G547A)	Mutant ∆RSp0334 harboring the expression construct pLAFR3-RSp0334 G546AG547A	This study
∆RSp0334(RSp0334D548A)	Mutant ∆RSp0334 harboring the expression construct pLAFR3-RSp0334D548A	This study
∆RSp0334(RSp0334Q549A)	Mutant ∆RSp0334 harboring the expression construct pLAFR3-RSp0334Q549A	This study
∆RSp0334(RSp0334F550A)	Mutant ∆RSp0334 harboring the expression construct pLAFR3-RSp0334F550A	This study
∆RSp0334(RSp0980)	Mutant ∆RSp0334 harboring the expression construct pLAFR3-RSp0980	This study
∆RSp0334(RSp1155)	Mutant ∆RSp0334 harboring the expression construct pLAFR3-RSp1155	This study
∆RSp0334(RSp1178)	Mutant ∆RSp0334 harboring the expression construct pLAFR3-RSp1178	This study
∆RSp0334(RSc2273)	Mutant ∆RSp0334 harboring the expression construct pLAFR3-RSc2273	This study
∆RSp0334(RSc0588)	Mutant ∆RSp0334 harboring the expression construct pLAFR3-RSc0588	This study
∆RSp0334(RSp1667)	Mutant ∆RSp0334 harboring the expression construct pLAFR3-RSp1667	This study
∆RSp0334(RSc1786)	Mutant ∆RSp0334 harboring the expression construct pLAFR3-RSc1786	This study
∆RSp0334(RSp0009)	Mutant ∆RSp0334 harboring the expression construct pLAFR3-RSp0009	This study
∆RSp0334(RSc3129)	Mutant ∆RSp0334 harboring the expression construct pLAFR3-RSc3129	This study
∆RSp0334(RSc1186)	Mutant ∆RSp0334 harboring the expression construct pLAFR3-RSc1186	This study
∆RSp0334(RSp0305)	Mutant ∆RSp0334 harboring the expression construct pLAFR3-RSp0305	This study
∆RSp0334(RSc1052)	Mutant ∆RSp0334 harboring the expression construct pLAFR3-RSc1052	This study
∆RSp0334(RSc2504)	Mutant ∆RSp0334 harboring the expression construct pLAFR3-RSc2504	This study
∆RSp0334(RSc1633)	Mutant ∆RSp0334 harboring the expression construct pLAFR3-RSc1633	This study
∆RSp0334(RSp0860)	Mutant ∆RSp0334 harboring the expression construct pLAFR3-RSp0860	This study
∆RSp0334(RSc3115)	Mutant ∆RSp0334 harboring the expression construct pLAFR3-RSc3115	This study
∆RSp0334(RSc2549)	Mutant ∆RSp0334 harboring the expression construct pLAFR3-RSc2549	This study
∆RSp0334(RSp0148)	Mutant ∆RSp0334 harboring the expression construct pLAFR3-RSp0148	This study
∆RSp0334(RSp1668)	Mutant ∆RSp0334 harboring the expression construct pLAFR3-RSp1668	This study
∆RSp0334(RSp0332)	Mutant ∆RSp0334 harboring the expression construct pLAFR3-RSp0332	This study
∆RSp0334(wspR)	Mutant ∆RSp0334 harboring the expression construct pLAFR3-wspR	This study
∆RSp0334(GGDQFL542A L545Y D548E)	Mutant ∆RSp0334 harboring the expression construct pLAFR3- GGDQFL542A L545Y D548E	This study
∆RSp0334(wspRA247L Y250L E253D)	Mutant ∆RSp0334 harboring the expression construct pLAFR3- wspRA247L Y250L E253D	This study
GMI1000(PphcB-lacZ)	GMI1000 harboring the reporter construct PphcB-lacZ	13
GMI1000(PsolI-lacZ)	GMI1000 harboring the reporter construct PsolI-lacZ	13
GMI1000(PtrpEG-lacZ)	GMI1000 harboring the reporter construct PtrpEG-lacZ	13
GMI1000(PRSp0162-lacZ)	GMI1000 harboring the reporter construct PRSp0162-lacZ	14
∆RSp0334(PRSp0162-lacZ)	Mutant ∆RSp0334 harboring the reporter construct PRSp0162-lacZ	This study
∆RSp0334(PphcB-lacZ)	Mutant ∆RSp0334 harboring the reporter construct PphcB-lacZ	This study
∆RSp0334(PsolI-lacZ)	Mutant ∆RSp0334 harboring the reporter construct PsolI-lacZ	This study
∆RSp0334(PtrpEG-lacZ)	Mutant ∆RSp0334 harboring the reporter construct PtrpEG-lacZ	This study
∆RSp0980(RSp0980)	Mutant ∆RSp0980 harboring the expression construct pLAFR3-RSp0990	This study
∆RSp0980(PRSp0162-lacZ)	Mutant ∆RSp0980 harboring the reporter construct PRSp0162-lacZ	This study
∆RSp0980(PphcB-lacZ)	Mutant ∆RSp0980 harboring the reporter construct PphcB-lacZ	This study
∆RSp0980(PsolI-lacZ)	Mutant ∆RSp0980 harboring the reporter construct PsolI-lacZ	This study
∆RSp0980(PtrpEG-lacZ)	Mutant ∆RSp0980 harboring the reporter construct PtrpEG-lacZ	This study
E. coli
DH5α	supE44 lacU169 (80lacZ M15) hsdR17 recA1 endA1 gyrA96 thi-1 relA1 pir	Laboratory collection
BL21	F-ompT hsdS (rB-mB-) dcm+ Tetr gal (DE3) endA	Laboratory collection
Other bacteria
Salmonella typhimurium ATCC 14028	Prototrophic laboratory strain	Laboratory collection
Comamonas testosteroni ATCC11996	Prototrophic laboratory strain	Laboratory collection
Burkholderia gladioli ATCC10248	Prototrophic laboratory strain	Laboratory collection
Bacillus amyoliquefaciens AS1.210	Prototrophic laboratory strain	Laboratory collection
Plasmid
pDBHT2	Expression vector, Kanr	Laboratory collection
pDBHT2-RSp0334	pDBHT2 containing RSp0334	This study
pDBHT2- RSp0334(GGDQF)	pDBHT2 containing GGDQF domain of RSp0334	This study
pDBHT2- RSp0334(EAL)	pDBHT2 containing EAL domain of RSp0334	This study
pDBHT2-RSp0980	pDBHT2 containing RSp0980	This study
pDBHT2-RSp0334Q549E	pDBHT2 containing RSp0334Q549E	This study
pDBHT2-RSp0334(GGDQFAAAAA)	pDBHT2 containing RSp0334(GGDQFAAAAA)	This study
pDBHT2-RSp0334(GGDQFAADQF)	pDBHT2 containing RSp0334(GGDQFAADQF)	This study
pDBHT2-RSp0334(GGDQFGGAQF)	pDBHT2 containing RSp0334(GGDQFGGAQF)	This study
pDBHT2- RSp0334(GGDQFGGDAF)	pDBHT2 containing RSp0334(GGDQFGGDAF)	This study
pDBHT2- RSp0334(GGDQFGGDQA)	pDBHT2 containing RSp0334(GGDQFGGDQA)	This study
pDBHT2-RSp0334L542A L545A D548A	pDBHT2 containing RSp0334L542A L545A D548A	This study
pDBHT2-wspR	pDBHT2 containing wspR	This study
pDBHT2-rocR	pDBHT2 containing rocR	This study
pDBHT2-wspRA247L Y250L E253D	pDBHT2 containing wspRA247L Y250L E253D	This study
pDBHT2-RSp0334(GGDQFL542A L545Y D548E)	pDBHT2 containing RSp0334(GGDQFL542A L545Y D548E)	This study
pDBHT2-RSp0334(GGDQFLLARYAAAAA)	pDBHT2 containing RSp0334(GGDQFLLARYAAAAA)	This study
pDBHT2-UTL09452.1	pDBHT2 containing UTL09452.1	This study
pDBHT2-BM43_6443	pDBHT2 containing BM43_6443	This study
pDBHT2-IYN88_13415	pDBHT2 containing IYN88_13415	This study
pDBHT2-AEB24254.1	pDBHT2 containing AEB24254.1	This study
pDBHT2-UTL09391.1	pDBHT2 containing UTL09391.1	This study
pDBHT2-BM43_6712	pDBHT2 containing BM43_6712	This study
pDBHT2-IYN88_23345	pDBHT2 containing IYN88_23345	This study
pDBHT2-AEB23052.1	pDBHT2 containing AEB23052.1	This study
pDBHT2-RSc2766	pDBHT2 containing RSc2766	This study
pMal-c5X	Expression vector, Ampr	Laboratory collection
pMal-c5X-RSp0980(REC)	pMal-c5X containing REC domain of RSp0980	This study
pMal-c5X-RSp0980(HTH)	pMal-c5X containing HTH domain of RSp0980	This study
pK18	pK18, sacB+; gene replacement vector; Kanr	Laboratory collection
pK18-RSp0334	pK18 containing fragments flanking RSp0334	This study
pK18-RSp0980	pK18 containing fragments flanking RSp0980	This study
pK18-RSc0588	pK18 containing fragments flanking RSc0588	This study
pK18-RSp1155	pK18 containing fragments flanking RSp1155	This study
pK18-RSp0813	pK18 containing fragments flanking RSp0813	This study
pK18-RSc0510	pK18 containing fragments flanking RSc0510	This study
pK18-RSp0254	pK18 containing fragments flanking RSp0254	This study
pK18-RSc1545	pK18 containing fragments flanking RSc1545	This study
pK18-RSp1097	pK18 containing fragments flanking RSp1097	This study
pK18-RSp0380	pK18 containing fragments flanking RSp0380	This study
pLAFR3	Broad host range cloning vector, Tetr	Laboratory collection
pLAFR3-RSp0334	pLAFR3 containing fragments RSp0334	This study
pLAFR3-RSp0980	pLAFR3 containing fragments RSp0980	This study
pLAFR3-GGDQF	pLAFR3 containing fragments GGDQF domain of RSp0334	This study
pLAFR3-EAL	pLAFR3 containing fragments EAL domain of RSp0334	This study
pLAFR3- RSp0334(GGDQFAAAAA)	pLAFR3 containing fragments RSp0334(GGDQFAAAAA)	This study
pLAFR3- RSp0334(GGDQFAADQF)	pLAFR3 containing fragments RSp0334(GGDQFAADQF)	This study
pLAFR3- RSp0334(GGDQFGGAQF)	pLAFR3 containing fragments RSp0334(GGDQFGGAQF)	This study
pLAFR3- RSp0334(GGDQFGGDAF)	pLAFR3 containing fragments RSp0334(GGDQFGGDAF)	This study
pLAFR3- RSp0334(GGDQFGGDQA)	pLAFR3 containing fragments RSp0334(GGDQFGGDQA)	This study
pLAFR3-wspR	pLAFR3 containing wspR	This study
pLAFR3-wspRA247L Y250L E253D	pLAFR3 containing wspRA247L Y250L E253D	This study
pLAFR3-RSp0334(GGDQFL542A L545Y D548E)	pLAFR3 containing RSp0334(GGDQFL542A L545Y D548E)	This study
pLAFR3-RSp1155	pLAFR3 containing fragments RSp1155	This study
pLAFR3-RSp1178	pLAFR3 containing fragments RSp1178	This study
pLAFR3-RSc2273	pLAFR3 containing fragments RSc2273	This study
pLAFR3-RSc0588	pLAFR3 containing fragments RSc0588	This study
pLAFR3-RSp1667	pLAFR3 containing fragments RSp1667	This study
pLAFR3-RSc1786	pLAFR3 containing fragments RSc1786	This study
pLAFR3-RSp0009	pLAFR3 containing fragments RSp0009	This study
pLAFR3-RSc3129	pLAFR3 containing fragments RSc3129	This study
pLAFR3-RSc1186	pLAFR3 containing fragments RSc1186	This study
pLAFR3-RSp0305	pLAFR3 containing fragments RSp0305	This study
pLAFR3-RSc1052	pLAFR3 containing fragments RSc1052	This study
pLAFR3-RSc2504	pLAFR3 containing fragments RSc2504	This study
pLAFR3-RSc1633	pLAFR3 containing fragments RSc1633	This study
pLAFR3-RSp0860	pLAFR3 containing fragments RSp0860	This study
pLAFR3-RSc2549	pLAFR3 containing fragments RSc2549	This study
pLAFR3-RSc3115	pLAFR3 containing fragments RSc3115	This study
pLAFR3-RSp0148	pLAFR3 containing fragments RSp0148	This study
pLAFR3-RSp1668	pLAFR3 containing fragments RSp1668	This study
pLAFR3-RSp0332	pLAFR3 containing fragments RSp0332	This study
pME2-lacZ	Broad-host-range cloning vector; Tetr	Laboratory collection
PepsA-lacZ	pME2-lacZ containing the promoter of epsA	13
PRSp0162-lacZ	pME2-lacZ containing the promoter of RSp0162	14
PtrpEG-lacZ	pME2-lacZ containing the promoter of trpEG	15
PphcB-lacZ	pME2-lacZ containing the promoter of phcB	13
PsolI-lacZ	pME2-lacZ containing the promoter of solI	13
