# Supplementary material for: Regulation of the physiology and virulence of Ralstonia solanacearum by the second messenger 2′,3′-cyclic guanosine monophosphate
Source: Nat Commun. 2023 Nov 23;14:7654. doi: 10.1038/s41467-023-43461-2 (PMC10667535; doi:10.1038/s41467-023-43461-2)
Supplement: Supplementary file 10 — Supplementary Data 7 [file 41467_2023_43461_MOESM10_ESM.xlsx]

## Sheet: Sheet1
Primer	Sequence (5’-3’)
For deletion
RSp0380L-F	GAGCTCGGTACCCGGGGATCCGGCCATGGGGATTACTCGA
RSp0380L-R	ATCGACAGCAGGTCCAGCTTC
RSp0380-Gm-F	GGACGCACACCGTGGAAA
RSp0380-Gm-R	GGCGGCGTTGTGACAATTT
RSp0380R-F	TAAATTGTCACAACGCCGCCGGGTTTCCTGCCGCTGTAA
RSp0380R-R	CTTGCATGCCTGCAGGTCGACAAGCCGTACCGGATTTGTCC
RSp0380E-F	CCGATCAGCACAAGCACGAT
RSp0380E-R	GCCGCCGGAGAAAGTTTAGG
RSc0588L-F	CTATGACATGATTACGAATTCACGACTCCAGCTTCGATTTCG
RSc0588L-R	GTGGCGTCCATATGGGTATCC
RSc0588-Gm-F	ATACCCATATGGACGCCACGGACGCACACCGTGGAAA
RSc0588-Gm-R	CAGGTCGACTCTAGAGGATCCACATCGTCCGCTTCGAGTTTC
RSc0588R-F	TAAATTGTCACAACGCCGCCGGCTGCCGCCTACGAGGA
RSc0588R-R	CGGGATCCATCAACTTCCTCGACGGCTG
RSc0588E-F	TTCGCGCAAAGCGAGCAT
RSc0588E-R	TCGTCCGCTTCGAGTTTCCC
RSp1155L-F	CTATGACATGATTACGAATTCATGGGATGTCAGCGCATGG
RSp1155L-R	GGTCATCGGGGTGGTGATTG
RSp1155-Gm-F	AATCACCACCCCGATGACCGGACGCACACCGTGGAAA
RSp1155-Gm-R	GGCGGCGTTGTGACAATTT
RSp1155R-F	TAAATTGTCACAACGCCGCCCAGGGCTACTACATCGGCAAG
RSp1155R-R	CAGGTCGACTCTAGAGGATCCGAACAGCCCGACGATCACC
RSp1155E-F	AGATCGACACGGTCCAGAGA
RSp1155E-R	TGGGACAGGATGGATGCAAG
RSc0510L-F	CTATGACATGATTACGAATTCGCCGGTCAGGTAGTAGAAGTAGCT
RSc0510L-R	GTGTGCGTCCGACAAGAAGGGGGTGGTAGCTG
RSc0510-Gm-F	CCTTCTTGTCGGACGCACACCGTGGAAA
RSc0510-Gm-R	GGCGGCGTTGTGACAATTT
RSc0510R-F	TAAATTGTCACAACGCCGCCCAGCAGGCGTTCCTGACG
RSc0510R-R	CTTGCATGCCTGCAGGTCGACCGCGATATCGTCATCAACCA
RSc0510E-F	GTGCGGTGCATGTAGAACTG
RSc0510E-R	CTGATCCGGCTGTCGTTCAT
RSp0254L-F	CTATGACATGATTACGAATTCTCGTCGTAGACCGTCGAGATC
RSp0254L-R	TCCGCGTGGTGGGAAAGAAAGC
RSp0254-Gm-F	TTTCTTTCCCACCACGCGGACGCACACCGTGGAAA
RSp0254-Gm-R	AGGCGGCGTTGTGACAATTT
RSp0254R-F	TAAATTGTCACAACGCCGCCGCTATTACTTCTCCGAGCCGC
RSp0254R-R	CTTGCATGCCTGCAGGTCGACGTCACGGACATCATCGCCA
RSp0254E-F	ACCAGGTTGTCGAAGACGCC
RSp0254E-R	TCCTGGCCGAACA
RSc1545L-F	CTATGACATGATTACGAATTCAGCATGGTCCGGCATTTCA
RSc1545L-R	TGTGCGTCCCTTGAGCAGCTCCGGGTTG
RSc1545-Gm-F	AGCTGCTCAAGGGACGCACACCGTGGAAA
RSc1545-Gm-R	GGCGGCGTTGTGACAATTT
RSc1545R-F	TAAATTGTCACAACGCCGCCCACGATCACAGCGCGTTCA
RSc1545R-R	ACGACGGCCAGTGCCAAGCTTGGACGAGGTGTTCCGCATC
RSc1545E-F	GATCTATCGGCCTTCGGCAA
RSc1545E-R	GCGTGTTCAAGCCGATCTTC
RSp1097L-F	CTATGACATGATTACGAATTCAACAAGGAATGCATCGTCGC
RSp1097L-R	TCCAACAGCAGTAGCGCAATATGGA
RSp1097-Gm-F	ATTGCGCTACTGCTGTTGGACGCACACCGTGGAAA
RSp1097-Gm-R	GGCGGCGTTGTGACAATTT
RSp1097R-F	TAAATTGTCACAACGCCGCCGGTGGCTTGAAAGCCGTTACG
RSp1097R-R	CAGGTCGACTCTAGAGGATCCGCTCAGGCCGTAATCAACGA
RSp1097E-F	CTGGTCGGCAACTCGGAAA
RSp1097E-R	GATAACGCACCGGCACCTTG
RSp0813L-F	CTATGACATGATTACGAATTCGAGCGAGGTCGAGGTCAA
RSp0813L-R	TGTGCGTCCAAAGCCATCATCATTGCACGC
RSp0813-Gm-F	ATGATGGCTTTGGACGCACACCGTGGAAA
RSp0813-Gm-R	TGGCGGCGTTGTGACAATTT
RSp0813R-F	AAATTGTCACAACGCCGCCACGCACGGACGCTTCATAAG
RSp0813R-R	CAGGTCGACTCTAGAGGATCCGACATAACCTTTCCGCCAACG
RSp0813E-F	GACGATCTCTACCTGCAACT
RSp0813E-R	CCGTGACGTAGATCTGGTG
RSp0334L-F	CTATGACATGATTACGAATTCATGCGGGTGCACAATCAGA
RSp0334L-R	AACGGCACCCTGATCGTCTTGCATCCCACGC
RSp0334R-F	AAGACGATCAGGGTGCCGTTTCGATCTG
RSp0334R-R	CAGGTCGACTCTAGAGGATCCCGCCGTCACACTGGGTTATG
RSp0334E-F	CGGTCCACCTATGAGCAGTTG
RSp0334E-R	TAGCGGGCCATGCGGTTGC
RSp0980L-F	CTGGATCCTGCTACCAGGATGTGCGCGA
RSp0980L-R	TTGAAGGCGCGCCAGCGCCAGGTGGTCGGCGCGGTGGAGC
RSp0980R-F	GCTCCACCGCGCCGACCACCTGGCGCTGGCGCGCCTTCAA
RSp0980R-R	CGAAGCTTGAGCATCAGAACGGTCAGCG
RSp0980E-F	ATGACCATCCGCATCCTGCT
RSp0980E-R	TCAAGCGCTGTTCAGCCCAT
For in trans expression
RSp0334-F	GATACGAATTCCCGGGGATCCATGCAAGACGATCTTTCT
RSp0334-R	ACGACGGCCAGTGCCAAGCTTTCAGATCGAAACGGCAC
RSp0980-F	GATACGAATTCCCGGGGATCCATGACCATCCGCATCCTGCT
RSp0980-R	ACGACGGCCAGTGCCAAGCTTTCAAGCGCTGTTCAGCCCAT
Rsp0334(GGDQF)-F	GATACGAATTCCCGGGGATCCATGCGGTCCACCTATGAGCAGTTG
Rsp0334(GGDQF)-R	ACGACGGCCAGTGCCAAGCTTTCAATAGCGGGCCATGCGGTTGC
RSp0334(EAL)-F	GATACGAATTCCCGGGGATCCTCCCGCGCGCTCGAGACGCAG
RSp0334(EAL)-R	ACGACGGCCAGTGCCAAGCTTTCAGATCGAAACGGCAC
RSp0334(GGDQFAAAAA)-R	TGCTGCTGCTGCTGCCAGCCGCGCCAGCAACG
RSp0334(GGDQFAAAAA)-F	GCAGCAGCAGCAGCATGCGTGGCGATCGACGT
RSp0334(GGDQFAADQF)-R	GAACTGGTCTGCTGCCAGCCGCGCCAGCAACG
RSp0334(GGDQFAADQF)-F	GCAGCAGACCAGTTCTGCGTGGCGATCGACGT
RSp0334(GGDQFGGAQF)-R	GAACTGTGCGCCGCCCAGCCGCGCCAGCAACG
RSp0334(GGDQFGGAQF)-F	GGCGGCGCACAGTTCTGCGTGGCGATCGACGT
RSp0334(GGDQFGGDAF)-R	GAATGCGTCGCCGCCCAGCCGCGCCAGCAACG
RSp0334(GGDQFGGDAF)-F	GGCGGCGACGCATTCTGCGTGGCGATCGACGT
RSp0334(GGDQFGGDQA)-R	TGCCTGGTCGCCGCCCAGCCGCGCCAGCAACG
RSp0334(GGDQFGGDQA)-F	GGCGGCGACCAGGCATGCGTGGCGATCGACGT
wspR-F	GATACGAATTCCCGGGGATCCATGCACAACCCTCATGAGA
wspR-R	ACGACGGCCAGTGCCAAGCTTTCAGCCCGCCGGGGCCGGCGGCA
RSp1155-F	ATTACGAATTCCCGGGGATCCGTCTGCGCAAAATGGAACG
RSp1155-R	ACGACGGCCAGTGCCAAGCTTTCAGCCCGCCGCCGTGCG
RSp1178-F	ATTACGAATTCCCGGGGATCCTCAACTCGGTCTTCGTGGGC
RSp1178-R	ACGACGGCCAGTGCCAAGCTTTCAGGCGTCCTGCGGTCC
RSc2273-F	ATTACGAATTCCCGGGGATCCGATCGCCAACTACACCGAAACG
RSc2273-R	ACGACGGCCAGTGCCAAGCTTTCAGCCGTCCAGGTGACAGC
RSc0588-F	ATTACGAATTCCCGGGGATCCACGTCACCGACTGGTATTGCC
RSc0588-R	ACGACGGCCAGTGCCAAGCTTCTACGCCGGTCCGCCCAA
RSp1667-F	ATTACGAATTCCCGGGGATCCGCGCATGTTGTATGTCGGTCA
RSp1667-R	ACGACGGCCAGTGCCAAGCTTTCAGGCTTCCGTGGTCTGC
RSc1786-F	ATTACGAATTCCCGGGGATCCGCCGAATCGGAAGAGCGT
RSc1786-R	ACGACGGCCAGTGCCAAGCTTTCAGAGTGTCTGCGTGGGCC
RSp0009-F	ATTACGAATTCCCGGGGATCCTGGTCAACCTGATCCGCAA
RSp0009-R	ACGACGGCCAGTGCCAAGCTTTCAGCCGGCGCGAAAGCG
RSc3129-F	ATTACGAATTCCCGGGGATCCGTGAAGTACTGCCCCTTGACGG
RSc3129-R	ACGACGGCCAGTGCCAAGCTTTCAACCGCCGGGGCGGGC
RSc1186-F	ATTACGAATTCCCGGGGATCCCCCGCCATCAACCTGAACA
RSc1186-R	ACGACGGCCAGTGCCAAGCTTCTACGAAACCGGATGATGCAG
RSp0305-F	ATTACGAATTCCCGGGGATCCCGCTCAATGTGTTCTTGCGG
RSp0305-R	ACGACGGCCAGTGCCAAGCTTTCAGACGAAGCCGCCGTC
RSc1052-F	ATTACGAATTCCCGGGGATCCGTCTGCGGGAATACCTGTCCG
RSc1052-R	ACGACGGCCAGTGCCAAGCTTTTATCCCATGTACATGCCGCC
RSc2504-F	ATTACGAATTCCCGGGGATCCGGAAGCCTTCGTCGATCATG
RSc2504-R	ACGACGGCCAGTGCCAAGCTTTCAGCGCCCGCCTGAGCA
RSc1633-F	ATTACGAATTCCCGGGGATCCGGAGATCAACGAGGCGTTTG
RSc1633-R	ACGACGGCCAGTGCCAAGCTTTCAGCCCATGTGCAGGCC
RSp0860-F	ATTACGAATTCCCGGGGATCCCTGCCCATTACAAGGACGGA
RSp0860-R	ACGACGGCCAGTGCCAAGCTTTCAGCGATAGGTGTTGACCAGG
RSc2549-F	ATTACGAATTCCCGGGGATCCGCACGCCGGGAATCTCCA
RSc2549-R	ACGACGGCCAGTGCCAAGCTTTCAATCGCGGAAGTTGTTGAA
RSc3115-F	ATTACGAATTCCCGGGGATCCATTACCAGGACAGCGAGCAGAA
RSc3115-R	ACGACGGCCAGTGCCAAGCTTTCAATCGCGCGTCACGCG
RSp0148-F	ATTACGAATTCCCGGGGATCCCTTCTACCTCACGCTCGGCA
RSp0148-R	ACGACGGCCAGTGCCAAGCTTTCATAGGGTCACCCGTGCG
RSp1668-F	ATTACGAATTCCCGGGGATCCGCCATGCTTCTTGCGCTTG
RSp1668-R	ACGACGGCCAGTGCCAAGCTTCTACGCGGGCAGCCCGGC
RSp0332-F	ATTACGAATTCCCGGGGATCCGCGCACGCACATATTGATGA
RSp0332-R	ACGACGGCCAGTGCCAAGCTTTCAGATCGAAACGGCACCC
For protein expression
RSp0334-His-F	TTTCAGGGCCATATGGGATCCATGCAAGACGATCTTTCT
RSp0334-His-R	CTCGAGTGCGGCCGCAAGCTTTCAGATCGAAACGGCAC
RSp0334(GGDQF)-His-F	TTTCAGGGCCATATGGGATCCATGCGGTCCACCTATGAGCAGTTG
RSp0334(GGDQF)-His-R	CTCGAGTGCGGCCGCAAGCTTTCAATAGCGGGCCATGCGGTTGC
RSp0334(EAL)-His-F	TTTCAGGGCCATATGGGATCCATGTCCCGCGCGCTCGAGACGCAG
RSp0334(EAL)-His-FR	CTCGAGTGCGGCCGCAAGCTTTCATCAGATCGAAACGGCAC
RSp0980-His-F	TTTCAGGGCCATATGGGATCCATGACCATCCGCATCCTGC
RSp0980-His-R	CTCGAGTGCGGCCGCAAGCTTTCAAGCGCTGTTCAGCCCAT
RSp0980(REC)-Mal-F	CGGGATCCATGACCATCCGCATCCTGCT
RSp0980(REC)-Mal-R	CGGAATTCTCAATGGTGATGGTGGTGGTGCGCCGCGCGGCGCACGCC
RSp0980(HTH)-Mal-F	CGGGATCCATGGCTGGCGAGCCCGTCA
RSp0980(HTH)-Mal-F	CGGAATTCTCAATGGTGATGGTGGTGGTGAGCGCTGTTCAGCCCAT
UTL09452.1-F	TTTCAGGGCCATATGGGATCCATGATGAAACAGATTCA
UTL09452.1-R	CTCGAGTGCGGCCGCAAGCTTTCAATGGTGATGGTGGTGGTGACGCATTTTTTTCGTCTG
BM43_6443-F	TTTCAGGGCCATATGGGATCCATGCAGCAGATCTCGCGGCCG
BM43_6443-R	CTCGAGTGCGGCCGCAAGCTTTCAATGGTGATGGTGGTGGTGGACCGCTTCGCTCACGCGC
IYN88_13415-F	TTTCAGGGCCATATGGGATCCATGCGTGAGGGAGATATTG
IYN88_13415-R	CTCGAGTGCGGCCGCAAGCTTTCAATGGTGATGGTGGTGGTGTGCGGCGACGGCGCCTT
AEB24254.1-F	TTTCAGGGCCATATGGGATCCATGATACACAGTTTCGGAC
AEB24254.1-R	CTCGAGTGCGGCCGCAAGCTTTCAATGGTGATGGTGGTGGTGATGGAGCAGCTCTTCAAT
UTL09391.1-F	TTTCAGGGCCATATGGGATCCATGAATAATCAGGAACCG
UTL09391.1-R	CTCGAGTGCGGCCGCAAGCTTTCAATGGTGATGGTGGTGGTGAAAGATGCGTTCCTGATG
BM43_6712-F	TTTCAGGGCCATATGGGATCCATGACCGCTCCCGATTCC
BM43_6712-R	CTCGAGTGCGGCCGCAAGCTTTCAATGGTGATGGTGGTGGTGGCGCCGCCGATGCTCGA
IYN88_23345-F	TTTCAGGGCCATATGGGATCCATGGACCCGAACAGTGC
IYN88_23345-R	CTCGAGTGCGGCCGCAAGCTTTCAATGGTGATGGTGGTGGTGGAACCAGCCACGCAAGT
AEB23052.1-F	TTTCAGGGCCATATGGGATCCATGAAAATTGTGATTGC
AEB23052.1-R	CTCGAGTGCGGCCGCAAGCTTTCAATGGTGATGGTGGTGGTGTGATTTTACCGCCTTTCCA
RSp0334L542A L545A D548A -F	GGCAGCGCGGGCAGGCGGCGCAC
RSp0334L542A L545A D548A -R	GTGCGCCGCCTGCCCGCGCTGCC
WspR-F	TTTCAGGGCCATATGGGATCCATGCACAACCCTCATGAGA
WspR-R	CTCGAGTGCGGCCGCAAGCTTTCAGCCCGCCGGGGCCGGCGGCA
WspRA247L Y250L E253D -F	GCTGGCTCGGCTGGGCGGCGACG
WspRA247L Y250L E253D -R	CGTCGCCGCCCAGCCGAGCCAGC
RSp0334(GGDQFL542A L545Y D548E)-F	GGCGGCGCGGTACGGCGGCGAGC
RSp0334(GGDQFL542A L545Y D548E)-R	GCTCGCCGCCGTACCGCGCCGCC
RSp0334(GGDQFLLARYAAAAA)-F	TTGGCAGCGCGGTACGCAGCAGCAGCAGCA
RSp0334(GGDQFLLARYAAAAA)-R	TGCTGCTGCTGCTGCGTACCGCGCTGCCAA
RSc2766-F	TTTCAGGGCCATATGGGATCCATGACAAAGCGACTTGGGG
RSc2766-R	CTCGAGTGCGGCCGCAAGCTTTCATCGCTGTATCCGTTGAA
For EMSA
EMSA-epsAF	CACGGGCTGCAAGCTCCTG
EMSA-epsAR	CGACACGACTGCTTTTCG
EMSA-epsAF1	ATCTCGGGCGCGCCTT
EMSA-epsAR1	CCTTGAATTTTTGTGAC
EMSA-phcBF	GACGCCCTTGACCACGCT
EMSA-phcBR	TGCCGGATCGATTTGGTTG
EMSA-solIF	TGATGCTTCGATGGCGAC
EMSA-solIR	GCCGCCATGAATGAATGTCT
EMSA-solIF1	CTTTTCTTCTTGTGACCGTG
EMSA-solIR1	CGCGCCCCAGGAACACG
EMSA-trpEGF	AACAAGCCGCACGATTTCAC
EMSA-trpEGR	GATGAAGGAATAGCGCCCGA
EMSA-trpEGR1	CCACCTCTGACTTGAGCGTC
EMSA-fliOF	GGTCCAGACGCTGGTCTTC
EMSA-fliOR	CTGGTCCGGGCTGGCGA
EMSA-fliOF1	CCGTGGAGCAACCGCCGCCA
EMSA-fliOR1	TGGCGGCGGTTGCTCCACGG
EMSA-phcBF	GACGCCCTTGACCACGCT
EMSA-phcBR	TGCCGGATCGATTTGGTTG
EMSA-phcBF1	GCGGCATCCGGGCAGCA
EMSA-phcBR1	TGCTGCCCGGATGCCGC
