# Supplementary material for: Regulation of the physiology and virulence of Ralstonia solanacearum by the second messenger 2′,3′-cyclic guanosine monophosphate
Source: Nat Commun. 2023 Nov 23;14:7654. doi: 10.1038/s41467-023-43461-2 (PMC10667535; doi:10.1038/s41467-023-43461-2)
Supplement: Supplementary file 12 — Source Data [file 41467_2023_43461_MOESM12_ESM.xlsx]

## Sheet: Fig. 1
Fig. 1c					Fig. 1g
	WT	△RSp0334	△RSp0334(RSp0334)			WT	△RSp0334
EPS (mg)	15	10	16.5		PphcB-lacZ (Miller Units)	150.75	23.475
	16	9.5	15			152.5	19.375
	14.5	9	15.5			151.625	20.25
Fig. 1d					Fig. 1h
	WT	△RSp0334	△RSp0334(RSp0334 )			WT	△RSp0334
Biofilm (OD570)	0.813	0.3425	0.99		PsolI-lacZ (Miller Units)	162.25	19.325
	0.994	0.486	1.013			164.125	17.525
	0.867	0.453	0.847			151.125	17.075
Fig. 1e					Fig. 1i
	WT	△RSp0334	△RSp0334(RSp0334 )			WT	△RSp0334
Motility (cm)	4.2	1.1	4		PtrpEG-lacZ (Miller Units)	225	19.325
	4	1.35	4.1			215.125	21.025
	3.8	1.2	4.2			216.25	20.1
Fig. 1f					Fig. 1j
	WT	△RSp0334	△RSp0334(RSp0334 )		Relative Fold Change	phcB	solI	trpE	trpG
Cellulase (cm)	1.9	0.85	1.65			-2.21033	-1.71475	-2.98791	-1.33972
	1.75	0.7	1.7			-3.15396	-1.48582	-2.3239	-1.79123
	1.8	0.95	1.8			-2.90828	-1.93494	-2.92706	-1.42214
					Fig. 1k
							WT			△RSp0334			△RSp0334(RSp0334 )
					Production (%WT)	3OH-MAME	102.451	100.447	91.1025	20.9831	16.4418	28.1862	86.7497	88.1838	86.2708
						C8-AHL	100	81.77	92.98	23.23	24.98	23.56	86.04	110.86	93.08
						C10-AHL	102.95	100.565	95.4872	27.3022	26.8631	27.6431	83.0091	91.7333	88.1026
						Anthranilic acid	100	96.07	112.07	29.45	49.91	48.83	99.91	96.07	107.66

## Sheet: Fig. 2
Fig. 2b				Fig. 2c		Fig. 2f
Fig. 2g				Fig. 2h
Fig. 2e
	WT	△RSp0334	△RSp0334(RSp0334)	△RSp0334(LLARLGGDQF)	△RSp0334(LLARLGGDQF L542A L545A D548A)	△RSp0334(wspR)	△RSp0334(wspRA247L Y250L E253D)
Motility (cm)	4.2	1.1	4	3.6	1.25	1.15	3.15
	4	1.35	4.1	3.65	1.45	1.05	3.25
	3.8	1.2	4.2	3.8	1.5	0.75	3.2
Fig. 2d
	WT	△RSp0334	△RSp0334(RSp0334)	△RSp0334(LLARLGGDQF)	△RSp0334(LLARLGGDQF L542A L545A D548A)	△RSp0334(wspR)	△RSp0334(wspRA247L Y250L E253D)
Biofilm (OD570)	0.813	0.325	0.99	0.783	0.455	0.324	0.711
	0.994	0.368	1.013	0.863	0.475	0.331	0.676
	0.867	0.335	0.847	0.729	0.362	0.349	0.719

## Sheet: Fig. 3
Fig. 3a
	WT	△RSp0334	△RSp0334 (RSp0334)	△RSp0334 (RSp0980)	△RSp0334 (RSp1155)	△RSp0334 (RSp1178)	△RSp0334 (RSc2273)	△RSp0334 (RSc0588)	△RSp0334 (RSp0332)	△RSp0334 (RSp1667)	△RSp0334 (RSc1786)	△RSp0334 (RSp0009)	△RSp0334 (RSc3129)	△RSp0334 (RSc1186)	△RSp0334 (RSp0305)	△RSp0334 (RSc1052)	△RSp0334 (RSc2504)	△RSp0334 (RSc1633)	△RSp0334 (RSc2549)	△RSp0334 (RSp0860)	△RSp0334 (RSc3115)	△RSp0334 (RSp0148)	△RSp0334 (RSp1668)
Motility (cm)	4.5	1.1	4.45	4.05	1.45	1.05	1.15	1.75	0.95	1.05	1.25	0.75	1.25	1.05	1.35	1.45	1.2	1.4	1.45	1.05	1.15	1.05	1.35
	4.45	1.2	4.35	4.15	1.75	1.15	1.05	1.85	1.25	0.85	1.35	0.85	1.15	0.95	1.3	1.35	1.35	1.25	1.25	0.75	1.35	1.25	1.45
	4.35	1.1	4.4	4.1	1.5	1.1	1.1	1.5	1	1.15	1.15	0.8	1.1	1.15	1.35	1.25	1.25	1.3	1.35	0.95	1.2	0.95	1.25
Fig. 3d							Fig. 3l						Fig. 3p
	WT	△RSp0334	△RSp0334 (RSp0334)	△RSp0334 (RSp0980)				X	Mean	SD	N			X	Mean	SD	N
EPS (%WT)	103.23	61.29	106.45	93.55				250000	983.749	7.57859	4			250000	990	5.47388	4
	96.77	64.52	96.77	90.32				125000	980	8.36821	4			125000	989.709	6.3829	4
	97.85	62.12	100.98	97.86				62500	982.468	9.36894	4			62500	990.556	4.38292	4
Fig. 3e								31250	983.845	7.46839	4			31250	985.025	4.38292	4
	WT	△RSp0334	△RSp0334 (RSp0334)	△RSp0334 (RSp0980)				15625	985.379	8.3829	4			15625	973.016	5.38277	4
Biofilm (%WT)	109.16	59.43	108.43	100.17				7812.5	975.853	7.2938	4			7812.5	964.807	9.2819	4
	96.44	46.09	109.4	97.03				3906.25	967.56	6.261	4			3906.25	956.479	5.25171	4
	100	56.036	107.46	105.47				1953.12	949.673	6.3728	4			1953.12	942.817	9.28191	4
								976.562	930.425	7.2718	4			976.562	925.941	8.89382	4
Fig. 3f								488.281	917.571	6.2819	4			488.281	915.725	5.7362	4
	WT	△RSp0334	△RSp0334 (RSp0334)	△RSp0334 (RSp0980)				244.141	906.551	9.25171	4			244.141	910.107	5.289	4
Cellulase (%WT)	104.59	46.79	90.83	82.57				122.07	889.197	7.28191	4			122.07	901.344	4.2929	4
	96.33	38.53	93.58	79.82				61.0352	877.085	8.89382	4			61.0352	892	8.27496	4
	99.08	52.29	99.08	90.83				30.5176	874.213	5.7362	4			30.5176	893.479	6.27498	4
								15.2588	874.156	5.289	4			15.2588	893.797	6.42794	4
Fig. 3g								7.5625	879.701	6.2929	4			7.5625	894.483	5.22459	4
	WT	ΔRSp0334	ΔRSp0980	ΔRSp0980(RSp0980)
Motility (%WT)	108.35	45.15	54.18	85.79			Fig. 3m						Fig. 3q
	90.29	38.38	36.12	99.32				X	Mean	SD	N			X	Mean	SD	N
	101.58	27.09	51.92	90.29				250000	953.176	2.47846	4			250000	939.075	0.749403	4
								125000	949.45	3.48949	4			125000	932.618	0.829	4
Fig. 3h								62500	950.332	2.64547	4			62500	937.899	0.8292	4
	WT	ΔRSp0334	ΔRSp0980	ΔRSp0980(RSp0980)				31250	951.496	2.08487	4			31250	936.474	0.8292	4
EPS (%WT)	88.56	29.35	76.12	95.52				15625	952.463	2.15653	4			15625	929.675	0.82774	4
	112.44	62.19	43.78	73.13				7812.5	948.22	2.86464	4			7812.5	934.341	0.5819	4
	99.01	37.81	47.26	106.97				3906.25	950.002	2.73646	4			3906.25	936.69	0.384944	4
								1953.12	947.695	2.53879	4			1953.12	935.51	0.44933	4
Fig. 3i								976.562	943.019	3.01738	4			976.562	931.355	0.89382	4
	WT	ΔRSp0334	ΔRSp0980	ΔRSp0980(RSp0980)				488.281	943.575	2.64893	4			488.281	933.563	0.7362	4
Biofilm (%WT)	110.08	33.19	50.36	105.03				244.141	937.686	2.7786	4			244.141	931.72	0.693794	4
	98.72	38.2	45.2	102.72				122.07	930.457	2.54874	4			122.07	932.595	0.743083	4
	99.17	40.55	49.56	95.81				61.0352	926.105	2.47698	4			61.0352	933.856	0.49494	4
								30.5176	927.23	2.87969	4			30.5176	934.285	0.54932	4
Fig. 3j								15.2588	925.383	2.78995	4			15.2588	935.489	0.68494	4
	WT	ΔRSp0334	ΔRSp0980	ΔRSp0980(RSp0980)				7.5625	924.478	2.64938	4			7.5625	931.385	0.973948	4
Cellulase (%WT)	103.85	46.15	57.69	96.15
	92.31	50	57.69	84.62
	103.85	42.31	65.39	92.31
							Fig. 3k&3o							Fig. 3n

## Sheet: Fig. 4
Fig. 4a				Fig. 4e-f					Fig. 4g-h
	WT	△RSp0980
PphcB-lacZ (Miller Units)	159.54	103.325
	163.651	105.718
	157.171	114.096
	177.171	104.628
	176.25	92.1011
Fig. 4b
	WT	△RSp0980
PsolI-lacZ (Miller Units)	186.499	92.1196
	219.903	147.554
	217.779	122.935
	230.067	143.478		Fig. 4i-j					Fig. 4k-l
	210.619	114.293
Fig. 4c
	WT	△RSp0980
PtrpEG-lacZ (Miller Units)	186.499	92.1196
	219.903	147.554
	217.779	122.935
	230.067	143.478
	210.619	114.293
Fig. 4d
		WT			△RSp0980			△RSp0980(RSp0980 )
Production (%WT)	3OH-MAME	103	110	87	26.7	45.2	22.4	86.9	96.5	79.4
	C8-AHL	93	115	92	27.3	36.8	44.4	91.3	95.8	76.9
	C10-AHL	111	96	93	29.6	33.7	20.3	94.1	78.2	90.6
	Anthranilic acid	105	102	93	55	36	32	98	89	92

## Sheet:  Fig. 5
Fig. 5b
days	WT			△RSp0334			△RSp0334(RSp0334)			△RSp0980			△RSp0980(RSp0980)
1	0	0	0	0	0	0	0	0	0	0	0	0	0	0	0
3	0	0	0	0	0	0	0	0	0	0	0	0	0	0	0
5	0.8	0.4	0.2	0.2	0	0.2	0.333333	0.4	0	0	0.3	0.2	0.333333	0.222222	0
7	1	0.8	1	0.2	0	0.4	1	1	0.8	0.4	0.333333	0.2	1	0.888889	0.8
9	2	1.4	2.4	0.8	0.666667	0.8	1.8	1.6	1.33333	1.2	0.666667	0.8	1.8	1.55556	1.33333
11	2.4	2.4	3.2	1.2	0.666667	1.4	2.33333	2.8	2	1.6	1	1.2	2.33333	2.66667	2
13	3.66667	3	3.6	1.6	1.66667	2.4	3.33333	3.2	3	2.2	2.1	1.8	3.33333	2.88889	3
15	4	3.4	4	2.2	2.2	3.2	3.4	3.2	3.4	2.2	2.2	2.6	3.66667	3	4
17	4	3.8	4	2.6	2.4	3.4	3.6	3.4	4	2.4	2.1	3.4	3.8	3.2	4
19	4	3.8	4	3	2.8	3.2	4	3.4	4	2.6	2.2	3.4	3.8	3.6	4
21	4	4	4	3.2	2.8	3.2	4	3.6	4	2.4	2.5	3.4	4	3.6	4
Fig. 5c
	WT	ΔRSp0334	ΔRSp0334(RSp0334)	ΔRSp0980	ΔRSp0980(RSp0980)
Log (CFU/g Root)	9.1761	5.4771	8.301	7.7782	9
	9.3979	6.4771	8.9542	7.301	8
	9.6021	5.9542	8.9031	6.9542	8.8451
Fig. 5d
	WT	ΔRSp0334	ΔRSp0334(RSp0334)	ΔRSp0980	ΔRSp0980(RSp0980)
Log (CFU/g Stem)	10.0103	5.4771	9.2695	7.4314	9
	9.9159	6.4771	8.9542	7.3424	9.3483
	9.9562	6.9031	9.3139	6.3424	8.8451

## Sheet:  Fig. S1
Fig. S1a
	WT	ΔRSp0334	ΔRSp0380	ΔRSc0588	ΔRSp0813	ΔRSc0510	ΔRSc1545	RSp1097	ΔRSp0254	ΔRSp1155
Motility (cm)	4.3	1.3425	3.95	4	4.7	4.4	3.95	4.05	1.5	2.55
	4.4	1.353	4	3.8	4.35	3.75	3.85	4.1	1.6	2.55
	4.6	1.3486	4.55	4.6	4.45	3.8	4.25	4.9	1.55	2.15
	4.6		4.6	4.65	4.5	3.6	3.9	4.2	1.6	2.25
	4.6		4.25	4.55	4.2	3.55	4.4	4.3	1.6	2.2
Fig. S1b
	WT	ΔRSp0334	ΔRSp0380	ΔRSc0588	ΔRSp0813	ΔRSc0510	ΔRSc1545	RSp1097	ΔRSp0254	ΔRSp1155
Biofilm (OD570)	0.846	0.4	0.737	0.694	0.705	0.742	0.71	0.886	1.351	1.194
	0.823	0.44	0.741	0.833	0.679	0.63	0.599	0.841	1.214	1.033
	0.809	0.388	0.8403	0.747	0.696	0.751	0.595	0.819	1.3911	1.247
	0.816		0.7414	0.705	0.683	0.638	0.616	0.821	1.3	1.105
	0.834		0.792	0.623	0.67	0.68	0.723		1.36	1.23
			0.84	0.649	0.708		0.736			1.09
Fig. S1c
	Time (h)	WT			△RSp0334			△RSp0334(RSp0334)
Cell density (OD600)	0	0.097	0.098	0.098	0.083	0.085	0.09	0.098	0.096	0.096
	8	0.096	0.097	0.102	0.088	0.093	0.091	0.097	0.095	0.096
	16	0.156	0.177	0.205	0.189	0.182	0.229	0.113	0.114	0.137
	24	0.61	0.645	0.671	0.328	0.377	0.368	0.456	0.454	0.46
	32	1.107	1.14	1.148	0.84	0.874	0.907	1.039	1.051	1.057
	40	1.375	1.399	1.406	1.045	1.039	1.197	1.382	1.401	1.408
	48	1.587	1.607	1.614	1.315	1.321	1.374	1.621	1.637	1.644
	56	1.762	1.783	1.786	1.776	1.675	1.652	1.807	1.824	1.831
	64	1.81	1.83	1.825	1.845	1.747	1.791	1.86	1.879	1.882
	72	1.757	1.77	1.768	1.849	1.835	1.817	1.817	1.835	1.839
Fig. S1d
	Time (h)	WT			△RSp0334			△RSp0334(RSp0334)
Cell density (OD600)	0	0.094	0.093	0.092	0.092	0.087	0.081	0.103	0.095	0.094
	8	0.113	0.11	0.112	0.11	0.099	0.09	0.115	0.114	0.109
	16	0.366	0.256	0.271	0.26	0.231	0.202	0.252	0.233	0.226
	24	0.941	0.797	0.879	0.884	0.746	0.672	0.891	0.879	0.845
	32	1.132	1.037	1.046	1.1	0.952	0.902	1.049	1.03	1.016
	40	1.248	1.147	1.144	1.278	1.147	1.04	1.147	1.126	1.143
	48	1.307	1.193	1.209	1.323	1.251	1.194	1.206	1.175	1.227
	56	1.373	1.248	1.291	1.354	1.308	1.248	1.282	1.242	1.299
	64	1.389	1.307	1.32	1.386	1.356	1.278	1.313	1.29	1.32
	72	1.381	1.339	1.344	1.417	1.395	1.311	1.328	1.311	1.334
Fig. S1e
	Time (h)	WT			△RSp0334			△RSp0334(RSp0334)
Cell density (OD600)	0	0.091	0.091	0.09	0.092	0.087	0.081	0.082	0.088	0.084
	6	0.105	0.108	0.108	0.11	0.099	0.09	0.082	0.091	0.091
	12	0.148	0.15	0.151	0.177	0.177	0.181	0.147	0.16	0.173
	18	0.19	0.211	0.225	0.218	0.219	0.218	0.191	0.194	0.225
	24	0.314	0.318	0.334	0.363	0.348	0.347	0.323	0.337	0.349
	30	0.45	0.463	0.473	0.482	0.518	0.471	0.534	0.533	0.49
	36	0.779	0.728	0.782	0.765	0.77	0.743	0.779	0.728	0.782
	42	0.807	0.794	0.793	0.807	0.796	0.805	0.806	0.796	0.811
	48	0.809	0.812	0.809	0.805	0.793	0.81	0.809	0.812	0.798

## Sheet: Fig. S2
Fig. S2a			Fig. S2b			Fig. S2c
						Fig. S2d
Fig. S2e
						Fig. S2g
Fig. S2f
						Fig. S2h
Fig. S2j
	X	Y1	Y2
	0	0	0
	0.097	31898	23721
	0.195	41898	58458
	0.39	86770	103748
	0.78	130165	149473
	1.75	201804	198830
	3.125	304880	284738
	6.25	516791	537382
	12.5	934796	973738
Fig. S2k
	WT			△RSp0334			△RSp0334 (RSp0334)
OD600=1	0.139827	0.120955	0.12687	0.230067	0.211442	0.199651	0.130417	0.125628	0.12212
OD600=1.5	0.214075	0.206417	0.25213	0.471201	0.46476	0.426632	0.238869	0.247709	0.226182
OD600=2	0.171668	0.162264	0.138132	0.364056	0.396872	0.335802	0.158717	0.112548	0.160092
OD600=2.5	0.116453	0.168308	0.111645	0.265006	0.280501	0.282873	0.116309	0.118884	0.103454

## Sheet: Fig. S3
Fig. S3a					Fig. S3b
Fig. S3c				Fig. S3d				Fig. S3e
Fig. S3f
						Fig. S3g		Fig. S3h			Fig. S3j
											WT	△RSp0334	△RSp0334(RSp0334)
											104.06	49.94	109.86
											93.57	47.75	91.89
											96.54	46.57	95.45

## Sheet: Fig. S4
Fig. S4a					Fig. S4b
Fig. S4c					Fig. S4d

## Sheet:  Fig. S5
Fig. S5a						Fig. S5c
							WT	△RSp0334	△RSp0334 (GGDQF)	△RSp0334 (EAL)
						Motility (cm)	4	1.1	3.6	1.25
							3.8	1.2	3.65	1.15
							4.2	1.35	3.8	0.9
						Fig. S5d
							WT	△RSp0334	△RSp0334 (GGDQF)	△RSp0334 (EAL)
						Biofilm (OD570)	0.994	0.3425	0.743	0.424
							0.813	0.353	0.763	0.38
							0.867	0.3486	0.629	0.321
						Fig. S5e
							Time (h)	WT			△RSp0334			△RSp0334 (GGDQF)			△RSp0334 (EAL)
						Cell density (OD600)	0	0.097	0.098	0.098	0.095	0.095	0.098	0.093	0.086	0.095	0.096	0.09	0.091
Fig. S5b							8	0.096	0.097	0.102	0.096	0.095	0.099	0.096	0.086	0.096	0.095	0.091	0.096
							16	0.156	0.177	0.205	0.167	0.176	0.18	0.189	0.174	0.199	0.192	0.229	0.182
							24	0.61	0.645	0.671	0.621	0.692	0.704	0.699	0.688	0.755	0.745	0.768	0.809
							32	1.107	1.14	1.148	1.096	1.159	1.172	1.175	1.165	1.224	1.214	1.407	1.523
							40	1.375	1.399	1.406	1.323	1.395	1.426	1.438	1.441	1.49	1.467	1.597	1.711
							48	1.587	1.607	1.614	1.516	1.587	1.63	1.66	1.669	1.706	1.65	1.774	1.89
							56	1.762	1.783	1.786	1.687	1.759	1.806	1.834	1.842	1.866	1.802	1.952	1.741
							64	1.81	1.83	1.825	1.802	1.835	1.827	1.804	1.788	1.814	1.792	1.991	1.707
							72	1.757	1.77	1.768	1.763	1.794	1.775	1.74	1.731	1.762	1.695	1.978	1.674
						Fig. S5f
							Time (h)	WT			△RSp0334			△RSp0334 (GGDQF)			△RSp0334 (EAL)
						Cell density (OD600)	0	0.099	0.096	0.098	0.093	0.093	0.092	0.093	0.094	0.092	0.092	0.083	0.077
							8	0.113	0.11	0.112	0.1	0.105	0.104	0.108	0.111	0.104	0.107	0.105	0.103
							16	0.366	0.256	0.271	0.116	0.125	0.118	0.109	0.115	0.114	0.112	0.112	0.108
							24	0.341	0.397	0.379	0.321	0.357	0.332	0.297	0.262	0.349	0.219	0.222	0.151
							32	0.732	0.8037	0.746	0.778	0.812	0.798	0.763	0.693	0.74	0.663	0.664	0.524
							40	1.048	1.047	1.044	0.914	0.982	0.992	0.924	0.9	0.877	0.873	0.912	1.038
							48	1.307	1.193	1.209	1.203	1.181	1.184	1.204	1.195	1.193	1.204	1.195	1.191
							56	1.373	1.248	1.291	1.373	1.316	1.356	1.376	1.365	1.323	1.318	1.328	1.298
							64	1.389	1.307	1.32	1.411	1.358	1.331	1.415	1.407	1.368	1.361	1.374	1.427
							72	1.381	1.339	1.344	1.414	1.426	1.442	1.418	1.424	1.413	1.414	1.415	1.416
						Fig. S5g
							Time (h)	WT			△RSp0334			△RSp0334 (GGDQF)			△RSp0334 (EAL)
						Cell density (OD600)	0	0.135	0.135	0.134	0.149	0.146	0.145	0.139	0.146	0.159	0.134	0.136	0.136
							6	0.14	0.142	0.142	0.153	0.157	0.159	0.141	0.151	0.165	0.148	0.15	0.151
							12	0.167	0.178		0.177	0.177	0.181	0.147	0.16	0.173	0.163	0.165	0.167
							18	0.198	0.202	0.207	0.229	0.217	0.22	0.2	0.22	0.23	0.215	0.224	0.219
							24	0.324	0.255	0.255	0.268	0.26	0.254	0.324	0.255	0.255	0.242	0.257	0.265
							30	0.453	0.469	0.475	0.469	0.502	0.491	0.453	0.469	0.475	0.423	0.437	0.449
							36	0.657	0.591	0.594	0.547	0.549	0.644	0.557	0.591	0.594	0.582	0.618	0.571
							42	0.768	0.73	0.799	0.776	0.775	0.779	0.768	0.83	0.799	0.769	0.802	0.799
							48	0.822	0.797	0.795	0.755	0.78	0.794	0.822	0.797	0.795	0.805	0.793	0.81

[truncated: 7 more sheets: Fig. S6, Fig. S7,  Fig. S8, Fig. S9, Fig. S10, Fig.S12, Fig. S13]
